# Supplementary material for: Evaluation of Marker Materials and Spectroscopic Methods for Tracer-Based Sorting of Plastic Wastes
Source: Polymers (Basel). 2022 Jul 29;14(15):3074. doi: 10.3390/polym14153074 (PMC9370613; doi:10.3390/polym14153074)
Supplement: Supplementary file 1 [file polymers-14-03074-s001.zip › Supplementary Material S2.xlsx]

## Sheet: Cover page
Evaluation of Marker Materials and Spectroscopic Methods for Tracer-Based Sorting of Plastic Wastes
Supplementary Material S2
Christoph Olscher 1, Aleksander Jandric 1,*, Christian Zafiu 1 and Florian Part 1,2
1 University of Natural Resources and Life Sciences, Muthgasse 107, 1190 Vienna, Austria; christoph.olscher@boku.ac.at (C.O.); christian.zafiu@boku.ac.at (C.Z.); florian.part@boku.ac.at (F.P.)
2 Bundesanstalt für Materialforschung und -Prüfung (BAM), 3.1 Fachbereich Gefahrgutverpackungen, Unter den Eichen, 44-4612203 Berlin, Germany
* Correspondence: aleksander.jandric@boku.ac.at (A.J.)

## Sheet: Comments
Additional comments

## Sheet: Decission Tree
	Proposed decision tree for selecting tracers from the compiled excel sheet. Parameters can be switched or modified according to requirements. Costs of the tracer substances were not considered in this study.

## Sheet: MasterSheet
Summary of all collected data (note that MasterSheet can be used for further data evaluation)											Hazard statements (GHS)				Physicochemical parameters (Phys Chem)
											Source	Hazard Class			Physical Appearence		Melting Point (MP)		Boiling Point (BP)		Density		Particle Size Distribution	Vapour Pressure (VP)		Partition Coefficient (log Pow)		Solubility H2O (SH2O)		Solubility in organic solvents (SOS)			Surface Tension	Flash Point (FP)		Auto flammability	Flammability	Explosiveness	Oxidising properties	stability in organic solvents and relevant degradation products	storage stability and reactivity towards container	Stability: thermal, sunlight, metals	pH	Dissociation constant	Viscosity	Sources
Marker Name / Summenformel	substance class	CAS	EC number	References (first author / journal)	Detection method	Commercialy available (Y/N)	tonnage/yr	Source	Shop	Price (per kg)	Registration REACH/CLP	Number of Hazard Statements in REACH Registration	Number of Hazard Statements in CLP of all producers/importers combined	Number of Hazard Statements in SDS	State	Colour	MP (°C)	MP Pressure (kPA)	BP (°C)	BP Pressure (kPA)	Density (g/cm3)	Density temp. (°C)	particle size distribution	VP Pressure (Pa)	VP (°C)	log Pow	log POW temp (°C)	SH2O (g/L)	SH2O temp. (°C)	Solvent	SOS (g/L)	SOS temp. (°C)	surface tension (N/M)	FP temp (°C)	FP Pressure (kPa)	auto fammability (Y/N)	flammability	explosiveness	oxidising prop.	stability organic solvents	storage stability	stability: t, s, m	ph	dissociation constant	Viscosity	Source 1	Source 2
4,4'-bis(benzoxzol-2-yl)stilbene	Stilbene cimpound	1533-45-5	216-245-3	Fourati et al. 2013 / The journal of physical chemistry A	UV-Vis	Y	100	https://echa.europa.eu/de/substance-information/-/substanceinfo/100.014.769	https://www.sigmaaldrich.com/AT/en/search/1533-45-5?focus=products&page=1&perPage=30&sort=relevance&term=1533-45-5&type=product	0	REACH	1	6	3	crystalline powder	Yellow	349.8	97.75	n.r.	n.r.	1.342	20	150-53 um	1.71e-11	n.s.	5.499	n.s.	0.01	25	n.a.	n.a.	n.a.	n.r.	282.6	97.8	N	no flammability	non explosive	non oxidising	n.a.	n.a.	n.a.	8.63	n.a.	n.r.	https://echa.europa.eu/de/registration-dossier/-/registered-dossier/21781	0
2,5-bis(5-tert-butyl-benzoxazol-2-yl)thiophene	0	7128-64-5	230-426-4	Fourati et al. 2011 / The journal of physical chemistry B	UV-Vis	Y	100	https://echa.europa.eu/de/substance-information/-/substanceinfo/100.027.661	https://www.sigmaaldrich.com/AT/en/search/7128-64-5?focus=products&page=1&perPage=30&sort=relevance&term=7128-64-5&type=product	0	REACH	0	3	0	crystalline powder	Yellow	200.6	101.325	n.r.	n.r.	1.272	20	42-4 um	8.1e-10	25	8.6	25	0.01	25	n.a.	n.a.	n.a.	n.r.	n.r.	n.r.	N	no flammability	non explosive	non oxidising	n.r.	n.a.	stable at RT	n.a.	n.r.	n.r.	https://echa.europa.eu/de/registration-dossier/-/registered-dossier/10402	0
CeO2	rare earth oxide	1306-38-3	215-150-4	Bezati et al. 2011 / Resources Conservation & Recycling	UV-Vis, XRF, IR	Y	1000	https://echa.europa.eu/de/substance-information/-/substanceinfo/100.013.774	https://www.sigmaaldrich.com/AT/en/search/1306-38-3?focus=products&page=1&perPage=30&sort=relevance&term=1306-38-3&type=product	0	REACH	0	9	0	solid: powder	white	400	n.s.	400	101.3	7.2	20.3	9-0.3 um	n.r.	n.r.	n.r.	n.r.	0.01	20	n.a.	n.a.	n.a.	n.r.	n.r.	n.r.	N	no flammability	non explosive	non oxidising	n.r.	n.a.	n.a.	n.a.	n.r.	n.r.	https://echa.europa.eu/de/registration-dossier/-/registered-dossier/15783	0
Y2O3	rare earth oxide	1314-36-9	215-233-5	Bezati et al. 2011 / Resources Conservation & Recycling	UV-Vis, XRF, IR	Y	100	https://echa.europa.eu/de/substance-information/-/substanceinfo/100.013.849	https://www.sigmaaldrich.com/AT/en/search/1314-36-9?focus=products&page=1&perPage=30&sort=relevance&term=1314-36-9&type=product	0	REACH	0	4	0	solid: powder	white	400	n.s.	400	n.s.	4.85	20.3	50-0.3 um	n.r.	n.r.	n.r.	n.r.	0.0007	20	n.a.	n.a.	n.a.	n.r.	n.r.	n.r.	N	no flammability	non explosive	non oxidising	n.r.	n.a.	n.a.	n.a.	n.r.	n.r.	https://echa.europa.eu/de/registration-dossier/-/registered-dossier/14370	0
Nd2O3	rare earth oxide	1313-97-9	215-214-1	Bezati et al. 2011 / Resources Conservation & Recycling	XRF	Y	100	https://echa.europa.eu/de/substance-information/-/substanceinfo/100.013.832	https://www.sigmaaldrich.com/AT/en/search/1313-97-9?focus=products&page=1&perPage=30&sort=relevance&term=1313-97-9&type=product	0	REACH	0	5	0	solid: powder	blue	2233	n.s.	3760	n.s.	7.24	n.s.	2-8 um	n.r.	n.r.	n.r.	n.r.	0.00074	20	n.a.	n.a.	n.a.	n.r.	n.r.	n.r.	N	no flammability	non explosive	non oxidising	n.r.	n.a.	n.a.	n.a.	n.r.	n.r.	https://echa.europa.eu/de/registration-dossier/-/registered-dossier/14946	0
Gd2O3	rare earth oxide	12064-62-9	235-060-9	Bezati et al. 2011 / Resources Conservation & Recycling	XRF	Y	10	https://echa.europa.eu/de/substance-information/-/substanceinfo/100.031.861	https://www.sigmaaldrich.com/AT/en/search/12064-62-9?focus=products&page=1&perPage=30&sort=relevance&term=12064-62-9&type=product	0	REACH	0	5	0	solid: powder	white	600	101.325	3900	n.s.	7.93	19.9	0.5-8.76 um	n.r.	n.r.	n.r.	n.r.	0.0005	20	n.a.	n.a.	n.a.	n.r.	n.r.	n.r.	N	no flammability	n.r.	non oxidising	n.a.	n.a.	n.a.	n.a.	n.a.	n.a.	https://echa.europa.eu/de/registration-dossier/-/registered-dossier/22534	0
Dy2O3	rare earth oxide	1308-87-8	215-164-0	Bezati et al. 2011 / Resources Conservation & Recycling	XRF	Y	1	https://echa.europa.eu/de/substance-information/-/substanceinfo/100.013.786	https://www.sigmaaldrich.com/AT/en/search/1308-87-8?focus=products&page=1&perPage=30&sort=relevance&term=1308-87-8&type=product	0	REACH	0	3	0	solid: powder	yellow	600	101.325	n.r.	n.r.	8.121	21.6	0.5-9.3 um	n.r.	n.r.	n.r.	n.r.	0.00016	20	n.a.	n.a.	n.a.	n.r.	n.r.	n.r.	N	no flammability	n.r.	non oxidising	n.a.	n.a.	n.a.	n.a.	n.a.	n.a.	https://echa.europa.eu/de/registration-dossier/-/registered-dossier/22648	0
rhodamine-6G	xanthene dye	989-38-8	213-584-9	Arenas-Vivo et al. 2017 / materials today communications	UV-Vis	Y	1	https://echa.europa.eu/de/substance-information/-/substanceinfo/100.012.350	https://www.sigmaaldrich.com/AT/en/search/989-38-8?focus=products&page=1&perPage=30&sort=relevance&term=989-38-8&type=product	0	REACH	5	5	5	solid: powder	red	229.4	101.325	n.r.	n.r.	1.297	20	2.3-23.8 um	2.4e-11	25	0.1	24	77.9	20	n.a.	n.a.	n.a.	n.r.	n.r.	n.r.	N	no flammability	n.r.	non oxidising	n.a.	n.a.	n.a.	n.a.	n.a.	n.a.	https://echa.europa.eu/de/registration-dossier/-/registered-dossier/25449	0
V-Quin	modified quinacridone	n.a.	n.a.	Arenas-Vivo et al. 2017 / materials today communications	UV-Vis	N	n.a.	n.a.	n.a.	0	n.a.	n.a.	n.a.	n.a.	n.a.	n.a.	n.a.	n.a.	n.a.	n.a.	n.a.	n.a.	n.a.	n.a.	n.a.	n.a.	n.a.	n.a.	n.a.	n.a.	n.a.	n.a.	n.a.	n.a.	n.a.	n.a.	n.a.	n.a.	n.a.	n.a.	n.a.	n.a.	n.a.	n.a.	n.a.	n.a.	0
perylene ester (PTIE)	Perylene carboxyl	n.a.	n.a.	Langhals et al. 2014 / Green and sustainable chemistry	IR	N	n.a.	n.a.	n.a.	0	n.a.	n.a.	n.a.	n.a.	n.a.	n.a.	n.a.	n.a.	n.a.	n.a.	n.a.	n.a.	n.a.	n.a.	n.a.	n.a.	n.a.	n.a.	n.a.	n.a.	n.a.	n.a.	n.a.	n.a.	n.a.	n.a.	n.a.	n.a.	n.a.	n.a.	n.a.	n.a.	n.a.	n.a.	n.a.	n.a.	0
perylene carboxylic bisimide (S-13)	Perylene diimide	n.a.	n.a.	Langhals et al. 2014 / Green and sustainable chemistry	IR	N	n.a.	n.a.	n.a.	0	n.a.	n.a.	n.a.	n.a.	n.a.	n.a.	n.a.	n.a.	n.a.	n.a.	n.a.	n.a.	n.a.	n.a.	n.a.	n.a.	n.a.	n.a.	n.a.	n.a.	n.a.	n.a.	n.a.	n.a.	n.a.	n.a.	n.a.	n.a.	n.a.	n.a.	n.a.	n.a.	n.a.	n.a.	n.a.	n.a.	0
terrylene carboxylic bisimide (S-13TBI)	Perylene diimide	n.a.	n.a.	Langhals et al. 2014 / Green and sustainable chemistry	IR	N	n.a.	n.a.	n.a.	0	n.a.	n.a.	n.a.	n.a.	n.a.	n.a.	n.a.	n.a.	n.a.	n.a.	n.a.	n.a.	n.a.	n.a.	n.a.	n.a.	n.a.	n.a.	n.a.	n.a.	n.a.	n.a.	n.a.	n.a.	n.a.	n.a.	n.a.	n.a.	n.a.	n.a.	n.a.	n.a.	n.a.	n.a.	n.a.	n.a.	0
N,N’-Bis(3-(triethoxysilyl)propyl)-1,7-Dipyrrolidinylperylene-3,4:9,10-tetracarboxylic acid bisimide	Perylene diimide	n.a.	n.a.	Ribeiro et al. 2013/ RSC Advances	IR	N	n.a.	n.a.	n.a.	0	n.a.	n.a.	n.a.	n.a.	n.a.	n.a.	n.a.	n.a.	n.a.	n.a.	n.a.	n.a.	n.a.	n.a.	n.a.	n.a.	n.a.	n.a.	n.a.	n.a.	n.a.	n.a.	n.a.	n.a.	n.a.	n.a.	n.a.	n.a.	n.a.	n.a.	n.a.	n.a.	n.a.	n.a.	n.a.	n.a.	0
Quinacridone	Quinacridone pigment	1047-16-1	213-879-2	Faulkner et al., 2009, Chapter 18/ Wiley VCH Verlag	UV-Vis	Y	100	https://echa.europa.eu/de/substance-information/-/substanceinfo/100.012.618	https://www.sigmaaldrich.com/AT/en/product/bldpharmatechltd/bl3h160b9855?context=bbe	0	REACH	0	3	n.a.	solid: nanoform	violet	500	n.s.	n.r.	n.r.	1.498	20	1-100 um	n.r.	n.r.	2.2	24	0.0001	24	n.a.	n.a.	n.a.	n.r.	n.r.	n.r.	N	no flammability	n.r.	n.r.	Y	n.a.	n.a.	n.a.	n.r.	n.r.	https://echa.europa.eu/de/registration-dossier/-/registered-dossier/14755/1/1	0
Perylene-3,4,9,10-tetracrboxylic dianhydride (PTCDA)	perylene dye	128-69-8	204-905-3	Alibert-Fouet et al., 2007 / Chemistry A european Journal	IR	Y	1	https://echa.europa.eu/de/substance-information/-/substanceinfo/100.004.461	https://www.sigmaaldrich.com/AT/en/product/aldrich/p11255	0	REACH	0	3	0	solid: particulate/powder	red	500	n.s.	n.r.	n.r.	1.684	20	130-1390 um	n.r.	n.r.	1.3	25	5e-06	25	n.a.	n.a.	n.a.	n.r.	n.r.	n.r.	N	no flammability	non explosive	non oxidising	n.r.	n.a.	stable at RT	n.a.	n.r.	n.r.	https://echa.europa.eu/de/registration-dossier/-/registered-dossier/11837	0
Fluorescein-5-isothiocyanate	xanthene dye	3326-32-7	222-042-0	Fan et al., 2017 / American Institute for chemical Engineers	IR	Y	1	https://echa.europa.eu/de/substance-information/-/substanceinfo/100.020.039	https://www.sigmaaldrich.com/AT/en/search/3326-32-7?focus=products&page=1&perPage=30&sort=relevance&term=3326-32-7&type=product	0	CLP	n.a.	7	2	solid: powder	brown-orange	360	n.s.	708.6	101.3	n.a.	n.a.	n.a.	n.a.	n.a.	3.9	25	n.a.	n.a.	n.a.	n.a.	n.a.	n.a.	n.a.	n.a.	n.a.	n.a.	n.a.	n.a.	n.a.	n.a.	n.a.	n.a.	n.a.	n.a.	https://www.sigmaaldrich.com/AT/en/sds/sigma/f4274	0
indocyanine green	tricarbocyanine dye	3599-32-4	222-751-5	Fan et al., 2017 / American Institute for chemical Engineers	IR	Y	n.a.	https://echa.europa.eu/de/substance-information/-/substanceinfo/100.020.683	https://www.sigmaaldrich.com/AT/en/search/3599-32-4?focus=products&page=1&perPage=30&sort=relevance&term=3599-32-4&type=product	0	CLP	n.a.	3	3	solid: powder/crystaline	dark green, black, blue	200	n.s.	n.a.	n.a.	n.a.	n.a.	n.a.	n.a.	n.a.	-0.29	n.s.	n.s.	n.s.	ethanol	n.a.	n.a.	n.a.	n.a.	n.a.	n.a.	n.a.	n.a.	n.a.	n.a.	n.a.	n.a.	6	n.a.	n.a.	https://pubchem.ncbi.nlm.nih.gov/compound/11967809	0
methylene blue	organic chloride salt	61-73-4	200-515-2	Fan et al., 2017 / American Institute for chemical Engineers	IR	Y	1	https://echa.europa.eu/de/substance-information/-/substanceinfo/100.000.469	https://www.sigmaaldrich.com/AT/en/search/61-73-4?focus=products&page=1&perPage=30&sort=relevance&term=61-73-4&type=product	0	CLP	n.a.	8	1	solid: powder/crystaline	dark green	110	n.s.	n.a.	n.a.	n.a.	n.a.	n.a.	933.25	25	0.75	n.a.	43.6	25	ethanol, chloroform	n.s.	n.s.	n.a.	n.a.	n.a.	n.a.	n.a.	n.a.	n.a.	n.a.	n.a.	n.a.	n.a.	3.14	.n.a	https://pubchem.ncbi.nlm.nih.gov/compound/6099	0
single walled carbon nano tubes	carbon nano tubes	308068-56-6	943-098-9	Fan et al., 2017 / American Institute for chemical Engineers	IR	Y	1	https://echa.europa.eu/de/substance-information/-/substanceinfo/100.242.364	https://www.sigmaaldrich.com/AT/en/substance/carbonnanotubesinglewalled12345308068566	0	REACH	1	6	0	solid: nanoform	black	400	n.s.	n.r.	n.r.	1.877	20	1-2.2 nm	n.r.	n.r.	n.r.	n.r.	0.001	20	n.r.	n.r.	n.r.	n.r.	n.r.	n.r.	N	no flammability	n.r.	n.r.	n.a.	n.a.	n.a.	n.a.	n.a.	n.a.	https://echa.europa.eu/de/registration-dossier/-/registered-dossier/18023	0
IR-775 chloride	heptamethine cyanine dyes	199444-11-6	812-331-5	Deng et al. 2018 / Theranostics	IR	Y	n.a.	https://echa.europa.eu/de/substance-information/-/substanceinfo/100.243.281	https://www.sigmaaldrich.com/AT/en/product/aldrich/544914	0	CLP	n.a.	2	0	solid	n.a.	208	n.s.	n.a.	n.a.	n.a.	n.a.	n.a.	n.a.	n.a.	n.a.	n.a.	n.a.	n.a.	n.a.	n.a.	n.a.	n.a.	n.a.	n.a.	n.a.	n.a.	n.a.	n.a.	n.a.	n.a.	n.a.	n.a.	n.a.	n.a.	https://www.sigmaaldrich.com/AT/en/sds/aldrich/544914	0
IR-780 iodide	heptamethine cyanine dyes	207399-07-3	681-548-3	Deng et al. 2018 / Theranostics	IR	Y	n.a.	https://echa.europa.eu/de/substance-information/-/substanceinfo/100.206.686	https://www.sigmaaldrich.com/AT/en/product/aldrich/425311	0	CLP	n.a.	3	0	solid	n.a.	232	n.s.	n.a.	n.a.	n.a.	n.a.	n.a.	n.a.	n.a.	n.a.	n.a.	n.a.	n.a.	n.a.	n.a.	n.a.	n.a.	n.a.	n.a.	n.a.	n.a.	n.a.	n.a.	n.a.	n.a.	n.a.	n.a.	n.a.	n.a.	https://www.sigmaaldrich.com/AT/en/sds/aldrich/425311	0
IR-783	heptamethine cyanine dyes	115970-66-6	812-288-2	Deng et al. 2018 / Theranostics	IR	Y	n.a.	https://echa.europa.eu/de/substance-information/-/substanceinfo/100.243.235	https://www.sigmaaldrich.com/AT/en/product/aldrich/543292	0	CLP	n.a.	3	0	solid: crystalline	red brown	209	n.s.	n.a.	n.a.	n.a.	n.a.	n.a.	n.a.	n.a.	n.a.	n.a.	n.a.	n.a.	n.a.	n.a.	n.a.	n.a.	n.a.	n.a.	n.a.	n.a.	n.a.	n.a.	n.a.	n.a.	n.a.	n.a.	n.a.	n.a.	https://www.sigmaaldrich.com/AT/en/sds/aldrich/543292	0
IR-797 chloride	heptamethine cyanine dyes	110992-55-7	812-518-1	Deng et al. 2018 / Theranostics	IR	Y	n.a.	https://echa.europa.eu/de/substance-information/-/substanceinfo/100.243.546	https://www.sigmaaldrich.com/AT/en/product/aldrich/642339	0	CLP	n.a.	0	0	solid: crystaline	n.a.	116	n.s.	n.a.	n.a.	n.a.	n.a.	n.a.	n.a.	n.a.	n.a.	n.a.	n.a.	n.a.	n.a.	n.a.	n.a.	n.a.	n.a.	n.a.	n.a.	n.a.	n.a.	n.a.	n.a.	n.a.	n.a.	n.a.	n.a.	n.a.	https://www.sigmaaldrich.com/AT/en/sds/aldrich/642339	0
IR-806	heptamethine cyanine dyes	757960-10-4	812-326-8	Deng et al. 2018 / Theranostics	IR	Y	n.a.	https://echa.europa.eu/de/substance-information/-/substanceinfo/100.243.277	https://www.sigmaaldrich.com/AT/en/product/aldrich/543349	0	n.a.	n.a.	n.a.	n.a.	n.a.	n.a.	n.a.	n.a.	n.a.	n.a.	n.a.	n.a.	n.a.	n.a.	n.a.	n.a.	n.a.	n.a.	n.a.	n.a.	n.a.	n.a.	n.a.	n.a.	n.a.	n.a.	n.a.	n.a.	n.a.	n.a.	n.a.	n.a.	n.a.	n.a.	n.a.	n.a.	0
CdTe core type quantum dots, COOH functionalized (710, 770 nm)	quantum dots	1306-25-8	215-149-9	Ma et al., 2010 / The royal society of chemistry	IR	Y	100	https://echa.europa.eu/de/substance-information/-/substanceinfo/100.013.773	https://www.sigmaaldrich.com/AT/en/product/aldrich/777978	0	REACH	1	8	6	solid: powder	black	1042	101.325	n.r.	n.r.	5.83	20	145. 67 um	n.r.	n.r.	n.r.	n.r.	1.9e-05	22	n.a.	n.a.	n.a.	n.r.	n.r.	n.r.	N	no flammability	n.r.	n.r.	n.r.	n.a.	n.a.	n.a.	n.r.	n.r.	https://echa.europa.eu/de/registration-dossier/-/registered-dossier/12227/4/3	0
PbS core-type quantum dots, oleic acid coated / without coat (900 nm - 1600 nm)	quantum dots	1314-87-0	215-246-6	Ma et al., 2010 / The royal society of chemistry	IR	Y	cease manufacture	https://echa.europa.eu/de/substance-information/-/substanceinfo/100.013.861	https://www.sigmaaldrich.com/AT/de/substance/pbscoretypequantumdots2392798765	0	REACH	5	9	6	solid: nanofrom	black	1114	n.s.	1281	n.s.	7.5	20	n.a.	n.a.	n.a.	n.a.	n.a.	0.0001	.s.	n.a.	n.a.	n.a.	n.a.	n.a.	n.a.	n.a.	n.a.	n.a.	n.a.	n.a.	n.a.	n.a.	n.a.	n.a.	n.a.	https://echa.europa.eu/de/registration-dossier/-/registered-dossier/11485/4/17	https://www.americanelements.com/printpdf/product/46438/sds
La2O3	rare earth oxide	1312-81-8	215-200-5	Bezati et al. 2011 / Resources Conservation & Recycling	XRF	Y	1000	https://echa.europa.eu/de/substance-information/-/substanceinfo/100.013.819	https://www.sigmaaldrich.com/AT/en/search/1312-81-8?focus=products&page=1&perPage=30&sort=relevance&term=1312-81-8&type=product	0	REACH	0	3	0	solid: crystalline	white	400	101.325	4200	101.325	6.51	20	24 um	n.r.	n.r.	n.r.	n.r.	6.96e-05	20	n.a.	n.a.	n.a.	n.r.	n.r.	n.r.	N	no flammability	non explosive	non oxidising	n.r.	n.a.	n.a.	n.a.	n.r.	n.r.	https://echa.europa.eu/de/registration-dossier/-/registered-dossier/15267	0
Pr2O3	rare earth oxide	12037-29-5	234-857-9	Bezati et al. 2011 / Resources Conservation & Recycling	XRF	Y	100	https://echa.europa.eu/de/substance-information/-/substanceinfo/100.031.676	https://www.sigmaaldrich.com/AT/en/search/12037-29-5?focus=products&page=1&perPage=30&sort=relevance&term=12037-29-5&type=product	0	REACH	0	4	0	solid: powder	brown	2183	n.s.	3760	n.s.	6.5	20	2-50 um	n.r.	n.r.	n.r.	n.r.	1.27e-06	20	n.a.	n.a.	n.a.	n.r.	n.r.	n.r.	N	no flammability	n.r.	non oxidising	n.a.	n.a.	n.a.	n.a.	n.r.	n.r.	https://echa.europa.eu/de/registration-dossier/-/registered-dossier/15875	0
Er2O3	rare earth oxide	12061-16-4	235-045-7	Bezati et al. 2011 / Resources Conservation & Recycling	XRF	Y	100	https://echa.europa.eu/de/substance-information/-/substanceinfo/100.031.847	https://www.sigmaaldrich.com/AT/en/search/12061-16-4?focus=products&page=1&perPage=30&sort=relevance&term=12061-16-4&type=product	0	REACH	2	6	0	solid: powder	pink	2344	n.s.	3920	n.s.	8.64	20	2-10 um	n.r.	n.r.	n.r.	n.r.	4.9e-06	29	n.a.	n.a.	n.a.	n.r.	n.r.	n.r.	n.r.	no flammability	n.r.	non oxidising	n.r.	n.a.	n.a.	n.a.	n.r.	n.r.	https://echa.europa.eu/de/registration-dossier/-/registered-dossier/10619	0
Yb2O3	rare earth oxide	1314-37-0	215-234-0	Bezati et al. 2011 / Resources Conservation & Recycling	XRF	Y	10	https://echa.europa.eu/de/substance-information/-/substanceinfo/100.013.850	https://www.sigmaaldrich.com/AT/en/search/1314-37-0?focus=products&page=1&perPage=30&sort=relevance&term=1314-37-0&type=product	0	REACH	0	4	0	solid: powder	white	600	n.s.	n.r.	n.r.	9.152	21.9	5.17 um	n.r.	n.r.	n.r.	n.r.	0.000269	20	n.a.	n.a.	n.a.	n.r.	n.r.	n.r.	N	no flammability	n.r.	non oxidising	n.a.	n.a.	n.a.	n.a.	n.a.	n.a.	https://echa.europa.eu/de/registration-dossier/-/registered-dossier/26773	0
Y2O3:Eu	modified rare earth oxide	68585-82-0	271-591-2	Maris et al. 2012 / Minerals Engineering	UV-Vis, XRF	Y	10	https://echa.europa.eu/de/substance-information/-/substanceinfo/100.065.064	https://www.sigmaaldrich.com/AT/en/product/aldrich/756490	0	REACH	1	1	0	solid: powder	white	400	n.s.	400	n.s.	5.05	20	10.387 um	0	25	n.r.	n.r.	6.63e-07	20	n.a.	n.a.	n.a.	n.r.	n.r.	n.r.	N	n.r.	non explosive	non oxidising	n.r.	n.a.	n.a.	n.a.	n.r.	n.r.	https://echa.europa.eu/de/registration-dossier/-/registered-dossier/5386	0
Al2Ba2Mg2O7	metal oxide	63774-55-0	264-456-4	Massardier et al. 2015 / Polímeros	UV-Vis, XRF	Y	n.a.	https://echa.europa.eu/de/substance-information/-/substanceinfo/100.058.579	https://www.americanelements.com/barium-magnesium-aluminate-63774-55-0	0	CLP	n.a.	0	0	solid: powder	white	n.a.	n.a.	n.a.	n.a.	n.a.	n.a.	n.a.	n.a.	n.a.	n.a.	n.a.	n.a.	n.a.	n.a.	n.a.	n.a.	n.a.	n.a.	n.a.	n.a.	n.a.	n.a.	n.a.	n.a.	n.a.	n.a.	n.a.	n.a.	n.a.	https://www.americanelements.com/printpdf/product/56007/sds	0
MgO	metal oxide	1309-48-4	215-171-9	Khalid et al., 2019 / Nanomaterials	UV-Vis, XRF	Y	n.a.	https://www.echa.europa.eu/de/web/guest/substance-information/-/substanceinfo/100.013.793	https://www.sigmaaldrich.com/AT/de/product/aldrich/549649	0	CLP	n.a.	19	0	solid: powder	white	2852	n.a.	3600	101.325	3.58	n.a.	n.a.	n.a.	n.a.	n.a.	n.a.	n.a.	n.a.	n.a.	n.a.	n.a.	n.a.	n.a.	n.a.	n.a.	n.a.	n.a.	n.a.	n.a.	n.a.	n.a.	n.a.	n.a.	n.a.	http://www.chemspider.com/Chemical-Structure.5254017.html?rid=50cff674-e778-47cf-ba5d-24f05047752f	0
Sm(III)2O3	rare earth oxide	12060-58-1	235-043-6	Hossain et al., 2021 / Applied Materials today	UV-VIS, XRF	Y	10	https://echa.europa.eu/de/substance-information/-/substanceinfo/100.031.845	https://www.sigmaaldrich.com/AT/de/product/aldrich/641855	0	REACH	0	2	0	solid: crystalline	yellow-white	2335	101.325	n.r.	n.r.	7.85	20	n.r.	n.r.	n.r.	n.r.	n.r.	0.000963	20	n.a.	n.a.	n.a.	n.r.	n.r.	n.r.	n.r.	no flammability	non explosive	non oxidising	n.a.	n.a.	n.a.	n.a.	n.a.	n.a.	https://echa.europa.eu/de/registration-dossier/-/registered-dossier/13854/4/7	0
Y2O3:Yb3+	modified rare earth oxid	68585-83-1	n.a.	Hossain et al., 2021 / Applied Materials today	IR, UV-VIS, XRF	N	n.a.	n.a.	n.a.	0	n.a.	n.a.	n.a.	n.a.	n.a.	n.a.	n.a.	n.a.	n.a.	n.a.	n.a.	n.a.	n.a.	n.a.	n.a.	n.a.	n.a.	n.a.	n.a.	n.a.	n.a.	n.a.	n.a.	n.a.	n.a.	n.a.	n.a.	n.a.	n.a.	n.a.	n.a.	n.a.	n.a.	n.a.	n.a.	n.a.	0
Gd2O3:Eu	modified rare earth oxid	68609-38-1	n.a.	Hossain et al., 2021 / Applied Materials today	IR, UV-VIS, XRF	N	n.a.	https://echa.europa.eu/de/substance-information/-/substanceinfo/100.065.273	n.a.	0	n.a.	n.a.	n.a.	n.a.	n.a.	n.a.	n.a.	n.a.	n.a.	n.a.	n.a.	n.a.	n.a.	n.a.	n.a.	n.a.	n.a.	n.a.	n.a.	n.a.	n.a.	n.a.	n.a.	n.a.	n.a.	n.a.	n.a.	n.a.	n.a.	n.a.	n.a.	n.a.	n.a.	n.a.	n.a.	n.a.	0
Y2O3:Er3+	modified rare earth oxid	n.a.	n.a.	Venkatachalam et al., 2013 / The american cheramic society	IR, UV-Vis, XRF	N	n.a.	n.a.	n.a.	0	n.a.	n.a.	n.a.	n.a.	n.a.	n.a.	n.a.	n.a.	n.a.	n.a.	n.a.	n.a.	n.a.	n.a.	n.a.	n.a.	n.a.	n.a.	n.a.	n.a.	n.a.	n.a.	n.a.	n.a.	n.a.	n.a.	n.a.	n.a.	n.a.	n.a.	n.a.	n.a.	n.a.	n.a.	n.a.	n.a.	0
Gd2O3:Er3+	modified rare earth oxid	n.a.	n.a.	Hossain et al., 2021 / Applied Materials today	IR, UV-Vis, XRF	N	n.a.	n.a.	n.a.	0	n.a.	n.a.	n.a.	n.a.	n.a.	n.a.	n.a.	n.a.	n.a.	n.a.	n.a.	n.a.	n.a.	n.a.	n.a.	n.a.	n.a.	n.a.	n.a.	n.a.	n.a.	n.a.	n.a.	n.a.	n.a.	n.a.	n.a.	n.a.	n.a.	n.a.	n.a.	n.a.	n.a.	n.a.	n.a.	n.a.	0
Gd2O3:Yb3+	modified rare earth oxid	n.a.	n.a.	Hossain et al., 2021 / Applied Materials today	IR, UV-Vis, XRF	N	n.a.	n.a.	n.a.	0	n.a.	n.a.	n.a.	n.a.	n.a.	n.a.	n.a.	n.a.	n.a.	n.a.	n.a.	n.a.	n.a.	n.a.	n.a.	n.a.	n.a.	n.a.	n.a.	n.a.	n.a.	n.a.	n.a.	n.a.	n.a.	n.a.	n.a.	n.a.	n.a.	n.a.	n.a.	n.a.	n.a.	n.a.	n.a.	n.a.	0
Ga(III)2O3	rare earth oxid	12024-21-4	234-691-7	Knight et al., 2015 / ACS Nano	IR, UV-Vis, XRF	Y	n.a.	https://echa.europa.eu/de/substance-information/-/substanceinfo/100.031.525	https://www.sigmaaldrich.com/AT/de/product/aldrich/215066	0	CLP	n.a.	4	0	n.a.	n.a.	n.a.	n.a.	n.a.	n.a.	n.a.	n.a.	n.a.	n.a.	n.a.	n.a.	n.a.	n.a.	n.a.	n.a.	n.a.	n.a.	n.a.	n.a.	n.a.	n.a.	n.a.	n.a.	n.a.	n.a.	n.a.	n.a.	n.a.	n.a.	n.a.	n.a.	0
Y2O3:Hf3+:Er3+	modified rare earth oxid	n.a.	n.a.	Mariscal-Becerra et al., 2020 / Optical Materials	IR, UV-Vis, XRF	N	n.a.	n.a.	n.a.	0	n.a.	n.a.	n.a.	n.a.	n.a.	n.a.	n.a.	n.a.	n.a.	n.a.	n.a.	n.a.	n.a.	n.a.	n.a.	n.a.	n.a.	n.a.	n.a.	n.a.	n.a.	n.a.	n.a.	n.a.	n.a.	n.a.	n.a.	n.a.	n.a.	n.a.	n.a.	n.a.	n.a.	n.a.	n.a.	n.a.	0
Y2O3:Hf3+	modified rare earth oxid	n.a.	n.a.	Mariscal-Becerra et al., 2020 / Optical Materials	IR, UV-Vis, XRF	N	n.a.	n.a.	n.a.	0	n.a.	n.a.	n.a.	n.a.	n.a.	n.a.	n.a.	n.a.	n.a.	n.a.	n.a.	n.a.	n.a.	n.a.	n.a.	n.a.	n.a.	n.a.	n.a.	n.a.	n.a.	n.a.	n.a.	n.a.	n.a.	n.a.	n.a.	n.a.	n.a.	n.a.	n.a.	n.a.	n.a.	n.a.	n.a.	n.a.	0
Tm2O3	rare earth oxide	12036-44-1	234-851-6	Cui et al., 2015 / Journal of Spectroscopy	XRF, UV-Vis	Y	n.a.	https://echa.europa.eu/de/substance-information/-/substanceinfo/100.031.670	https://www.sigmaaldrich.com/AT/de/substance/thuliumiiioxide3858712036441	0	CLP	n.a.	3	0	solid: powder	yellow	2425	n.s.	n.a.	n.a.	n.a.	n.a.	n.a.	n.a.	n.a.	-0.363	n.s.	n.a.	n.a.	n.a.	n.a.	n.a.	n.a.	n.a.	n.a.	n.a.	n.a.	n.a.	n.a.	n.a.	n.a.	n.a.	n.a.	n.a.	n.a.	http://www.chemspider.com/Chemical-Structure.3753585.html?rid=feb09781-aedc-40ff-911b-0f58635eb465; https://www.sigmaaldrich.com/AT/en/sds/aldrich/289167	0
Tb4O7	rare earth oxide	12037-01-3	234-856-3	Cui et al., 2015 / Journal of Spectroscopy	IR , XRF ,UV-Vis	Y	n.a.	https://echa.europa.eu/de/substance-information/-/substanceinfo/100.031.675	https://www.sigmaaldrich.com/AT/de/substance/terbiumiiiivoxide7477012037013	0	REACH	0	0	0	solid: powder	brown	2340	n.s.	n.a.	n.a.	n.a.	n.a.	n.a.	n.a.	n.a.	n.a.	n.a.	n.a.	n.a.	n.a.	n.a.	n.a.	n.a.	n.a.	n.a.	n.a.	n.a.	n.a.	n.a.	n.a.	n.a.	n.a.	n.a.	n.a.	n.a.	https://echa.europa.eu/de/registration-dossier/-/registered-dossier/27476/4/2	http://www.chemspider.com/Chemical-Structure.17339486.html?rid=001eff78-c9c4-4e7d-bd22-5f90492e7114
Tb2O3	rare earth oxide	12036-41-8	234-849-5	Cui et al., 2015 / Journal of Spectroscopy	IR , XRF ,UV-Vis	Y	n.a.	https://echa.europa.eu/de/substance-information/-/substanceinfo/100.031.668	https://www.sigmaaldrich.com/AT/de/product/aldrich/590509	0	CLP	n.a.	3	3	solid: powder	white	n.a.	n.a.	n.a.	n.a.	n.a.	n.a.	n.a.	n.a.	n.a.	n.a.	n.a.	n.a.	n.a.	n.a.	n.a.	n.a.	n.a.	n.a.	n.a.	n.a.	n.a.	n.a.	n.a.	n.a.	n.a.	n.a.	n.a.	n.a.	n.a.	https://www.sigmaaldrich.com/AT/en/sds/aldrich/590509	0
9(10H)-Acridone	Acridine	578-95-0	209-434-7	Smith et al., 2004 / Journal of Fluorescence	UV-Vis	Y	n.a.	https://echa.europa.eu/de/substance-information/-/substanceinfo/100.008.578	https://www.sigmaaldrich.com/AT/de/product/aldrich/150215	0	CLP	n.a.	2	0	solid: powder	yellow-green	300	n.s.	355	n.s.	1.2	n.s.	n.a.	n.a.	n.a.	2.57	n.s.	n.a.	n.a.	n.a.	n.a.	n.a.	n.a.	155	n.s.	n.a.	n.a.	n.a.	n.a.	n.a.	n.a.	n.a.	n.a.	n.a.	n.a.	http://www.chemspider.com/Chemical-Structure.10188539.html	0
(9-Oxo-9H-acridin-10-yl)-acetic Acid	modified acridone	38609-97-1	634-833-1	Smith et al., 2004 / Journal of Fluorescence	UV-Vis	Y	n.a.	https://echa.europa.eu/de/substance-information/-/substanceinfo/100.162.778	https://www.sigmaaldrich.com/AT/de/product/sigma/17927	0	CLP	n.a.	3	0	solid: crystalline	light yellow	289	n.s.	486	n.s.	1.362	n.s.	n.a.	n.a.	n.a.	1.327	n.s.	n.a.	n.a.	DMSO	25.3	n.s.	n.a.	n.a.	n.a.	n.a.	n.a.	n.a.	n.a.	n.a.	n.a.	n.a.	n.a.	n.a.	n.a.	http://www.chemspider.com/Chemical-Structure.34903.html?rid=d93ed3e0-ce37-4d61-8556-f9053c65e2b0	https://www.sigmaaldrich.com/AT/en/sds/sigma/17927
6-(2-bromo-9-oxoacridin-10-yl)hexanoic acid	modified acridone	n.a.	n.a.	Smith et al., 2004 / Journal of Fluorescence	UV-Vis	N	n.a.	n.a.	n.a.	0	n.a.	n.a.	n.a.	n.a.	n.a.	n.a.	n.a.	n.a.	n.a.	n.a.	n.a.	n.a.	n.a.	n.a.	n.a.	n.a.	n.a.	n.a.	n.a.	n.a.	n.a.	n.a.	n.a.	n.a.	n.a.	n.a.	n.a.	n.a.	n.a.	n.a.	n.a.	n.a.	n.a.	n.a.	n.a.	n.a.	0
6-(2,7-Bromo-9-oxo-9H-acridin-10-yl)-hexanoic Acid	modified acridone	n.a.	n.a.	Smith et al., 2004 / Journal of Fluorescence	UV-Vis	N	n.a.	n.a.	n.a.	0	n.a.	n.a.	n.a.	n.a.	n.a.	n.a.	n.a.	n.a.	n.a.	n.a.	n.a.	n.a.	n.a.	n.a.	n.a.	n.a.	n.a.	n.a.	n.a.	n.a.	n.a.	n.a.	n.a.	n.a.	n.a.	n.a.	n.a.	n.a.	n.a.	n.a.	n.a.	n.a.	n.a.	n.a.	n.a.	n.a.	0
6-(2-Sulfo-9-oxo-9H-acridin-10-yl)-hexanoic Acid	modified acridone	n.a.	n.a.	Smith et al., 2004 / Journal of Fluorescence	UV-Vis	N	n.a.	n.a.	n.a.	0	n.a.	n.a.	n.a.	n.a.	n.a.	n.a.	n.a.	n.a.	n.a.	n.a.	n.a.	n.a.	n.a.	n.a.	n.a.	n.a.	n.a.	n.a.	n.a.	n.a.	n.a.	n.a.	n.a.	n.a.	n.a.	n.a.	n.a.	n.a.	n.a.	n.a.	n.a.	n.a.	n.a.	n.a.	n.a.	n.a.	0
6-(2-Bromo-7-sulfo-9-oxo-9H-acridin-10-yl)-hexanoic Acid	modified acridone	n.a.	n.a.	Smith et al., 2004 / Journal of Fluorescence	UV-Vis	N	n.a.	n.a.	n.a.	0	n.a.	n.a.	n.a.	n.a.	n.a.	n.a.	n.a.	n.a.	n.a.	n.a.	n.a.	n.a.	n.a.	n.a.	n.a.	n.a.	n.a.	n.a.	n.a.	n.a.	n.a.	n.a.	n.a.	n.a.	n.a.	n.a.	n.a.	n.a.	n.a.	n.a.	n.a.	n.a.	n.a.	n.a.	n.a.	n.a.	0
2-Carboxymethyl-7-chloro-9-oxo-9,10-dihydroacridine	modified acridone	n.a.	n.a.	Smith et al., 2004 / Journal of Fluorescence	UV-Vis	N	n.a.	n.a.	n.a.	0	n.a.	n.a.	n.a.	n.a.	n.a.	n.a.	n.a.	n.a.	n.a.	n.a.	n.a.	n.a.	n.a.	n.a.	n.a.	n.a.	n.a.	n.a.	n.a.	n.a.	n.a.	n.a.	n.a.	n.a.	n.a.	n.a.	n.a.	n.a.	n.a.	n.a.	n.a.	n.a.	n.a.	n.a.	n.a.	n.a.	0
9-Oxo-9,10-dihydroacridine-4-carboxylic acid	modified acridone	24782-64-7	622-408-3	Smith et al., 2004 / Journal of Fluorescence	UV-Vis	Y	n.a.	https://echa.europa.eu/de/substance-information/-/substanceinfo/100.151.173	https://www.sigmaaldrich.com/AT/de/product/astatechinc/ateh95e592bd?context=bbe	0	CLP	n.a.	3	4	solid:	n.a.	n.a.	n.a.	469	101.325	1.4	n.s.	n.a.	n.a.	n.a.	1.6	n.s.	n.a.	n.a.	n.a.	n.a.	n.a.	0.061	238	n.s.	n.a.	n.a.	n.a.	n.a.	n.a.	n.a.	n.a.	n.a.	n.a.	n.a.	http://www.chemspider.com/Chemical-Structure.2798341.html?rid=6185e3f3-61cb-4f24-b20f-7734ab492548	0
9-Oxo-9,10-dihydroacridine-4-carboxylic Acid (6-Carboxyhexyl)amide	modified acridone	n.a.	n.a.	Smith et al., 2004 / Journal of Fluorescence	UV-Vis	N	n.a.	n.a.	n.a.	0	n.a.	n.a.	n.a.	n.a.	n.a.	n.a.	n.a.	n.a.	n.a.	n.a.	n.a.	n.a.	n.a.	n.a.	n.a.	n.a.	n.a.	n.a.	n.a.	n.a.	n.a.	n.a.	n.a.	n.a.	n.a.	n.a.	n.a.	n.a.	n.a.	n.a.	n.a.	n.a.	n.a.	n.a.	n.a.	n.a.	0
6-(2-Acetamido-9-oxo-9H-acridin-10-yl)-hexanoic Acid	modified acridone	n.a.	n.a.	Smith et al., 2004 / Journal of Fluorescence	UV-Vis	N	n.a.	n.a.	n.a.	0	n.a.	n.a.	n.a.	n.a.	n.a.	n.a.	n.a.	n.a.	n.a.	n.a.	n.a.	n.a.	n.a.	n.a.	n.a.	n.a.	n.a.	n.a.	n.a.	n.a.	n.a.	n.a.	n.a.	n.a.	n.a.	n.a.	n.a.	n.a.	n.a.	n.a.	n.a.	n.a.	n.a.	n.a.	n.a.	n.a.	0
6-(2,7-Bis-acetamido-9-oxo-9Hacridin-10-yl)-hexanoic Acid	modified acridone	n.a.	n.a.	Smith et al., 2004 / Journal of Fluorescence	UV-Vis	N	n.a.	n.a.	n.a.	0	n.a.	n.a.	n.a.	n.a.	n.a.	n.a.	n.a.	n.a.	n.a.	n.a.	n.a.	n.a.	n.a.	n.a.	n.a.	n.a.	n.a.	n.a.	n.a.	n.a.	n.a.	n.a.	n.a.	n.a.	n.a.	n.a.	n.a.	n.a.	n.a.	n.a.	n.a.	n.a.	n.a.	n.a.	n.a.	n.a.	0
6-(2-Fluoro-9-oxo-9H-acridin-10-yl)-hexanoic Acid	modified acridone	n.a.	n.a.	Smith et al., 2004 / Journal of Fluorescence	UV-Vis	N	n.a.	n.a.	n.a.	0	n.a.	n.a.	n.a.	n.a.	n.a.	n.a.	n.a.	n.a.	n.a.	n.a.	n.a.	n.a.	n.a.	n.a.	n.a.	n.a.	n.a.	n.a.	n.a.	n.a.	n.a.	n.a.	n.a.	n.a.	n.a.	n.a.	n.a.	n.a.	n.a.	n.a.	n.a.	n.a.	n.a.	n.a.	n.a.	n.a.	0
6-(2-Methoxy-9-oxo-9H-acridin-10-yl)-hexanoic Acid	modified acridone	n.a.	n.a.	Smith et al., 2004 / Journal of Fluorescence	UV-Vis	N	n.a.	n.a.	n.a.	0	n.a.	n.a.	n.a.	n.a.	n.a.	n.a.	n.a.	n.a.	n.a.	n.a.	n.a.	n.a.	n.a.	n.a.	n.a.	n.a.	n.a.	n.a.	n.a.	n.a.	n.a.	n.a.	n.a.	n.a.	n.a.	n.a.	n.a.	n.a.	n.a.	n.a.	n.a.	n.a.	n.a.	n.a.	n.a.	n.a.	0
6-(2-Methyl-9-oxo-9H-acridin-10-yl)-hexanoic Acid	modified acridone	n.a.	n.a.	Smith et al., 2004 / Journal of Fluorescence	UV-Vis	N	n.a.	n.a.	n.a.	0	n.a.	n.a.	n.a.	n.a.	n.a.	n.a.	n.a.	n.a.	n.a.	n.a.	n.a.	n.a.	n.a.	n.a.	n.a.	n.a.	n.a.	n.a.	n.a.	n.a.	n.a.	n.a.	n.a.	n.a.	n.a.	n.a.	n.a.	n.a.	n.a.	n.a.	n.a.	n.a.	n.a.	n.a.	n.a.	n.a.	0
O-(N-Succinimidyl)-6-(9-oxo-9H-acridin-10-yl)-hexanoate	modified acridone	n.a.	n.a.	Smith et al., 2004 / Journal of Fluorescence	UV-Vis	N	n.a.	n.a.	n.a.	0	n.a.	n.a.	n.a.	n.a.	n.a.	n.a.	n.a.	n.a.	n.a.	n.a.	n.a.	n.a.	n.a.	n.a.	n.a.	n.a.	n.a.	n.a.	n.a.	n.a.	n.a.	n.a.	n.a.	n.a.	n.a.	n.a.	n.a.	n.a.	n.a.	n.a.	n.a.	n.a.	n.a.	n.a.	n.a.	n.a.	0
O-(N-Succinimidyl)-6-(2-acetamido-9-oxo-9H-acridin-10-yl)-hexanoate	modified acridone	n.a.	n.a.	Smith et al., 2004 / Journal of Fluorescence	UV-Vis	N	n.a.	n.a.	n.a.	0	n.a.	n.a.	n.a.	n.a.	n.a.	n.a.	n.a.	n.a.	n.a.	n.a.	n.a.	n.a.	n.a.	n.a.	n.a.	n.a.	n.a.	n.a.	n.a.	n.a.	n.a.	n.a.	n.a.	n.a.	n.a.	n.a.	n.a.	n.a.	n.a.	n.a.	n.a.	n.a.	n.a.	n.a.	n.a.	n.a.	0
N-(Maleimido)-ethyl-6-(9-oxo-9Hacridin-10-yl)-hexanamide	modified acridone	n.a.	n.a.	Smith et al., 2004 / Journal of Fluorescence	UV-Vis	N	n.a.	n.a.	n.a.	0	n.a.	n.a.	n.a.	n.a.	n.a.	n.a.	n.a.	n.a.	n.a.	n.a.	n.a.	n.a.	n.a.	n.a.	n.a.	n.a.	n.a.	n.a.	n.a.	n.a.	n.a.	n.a.	n.a.	n.a.	n.a.	n.a.	n.a.	n.a.	n.a.	n.a.	n.a.	n.a.	n.a.	n.a.	n.a.	n.a.	0
N-(aminoethyl)-maleimide hydrochloride	modified acridone	134272-64-3	802-071-0	Smith et al., 2004 / Journal of Fluorescence	UV-Vis	Y	n.a.	https://echa.europa.eu/de/substance-information/-/substanceinfo/100.228.829	https://www.sigmaaldrich.com/AT/en/product/aldrich/809322	0	CLP	n.a.	3	n.a.	solid: powder	n.a.	163	n.s.	308.2	n.s.	n.a.	n.a.	n.a.	n.a.	n.a.	n.a.	n.a.	n.a.	n.a.	n.a.	n.a.	n.a.	n.a.	n.a.	n.a.	n.a.	n.a.	n.a.	n.a.	n.a.	n.a.	n.a.	n.a.	n.a.	n.a.	http://www.chemspider.com/Chemical-Structure.13658385.html?rid=7b8ee9db-1853-416a-b6d3-fcbddaf6fc51	https://www.sigmaaldrich.com/AT/en/sds/aldrich/809322
7,14-Dioxo-5,7,12,14-tetrahydroquino[2,3-b]acridine-2,4,9,11-tetrasulfonic Acid	modified quinacridone	n.a.	n.a.	Smith et al., 2004 / Journal of Fluorescence	UV-Vis	N	n.a.	n.a.	n.a.	0	n.a.	n.a.	n.a.	n.a.	n.a.	n.a.	n.a.	n.a.	n.a.	n.a.	n.a.	n.a.	n.a.	n.a.	n.a.	n.a.	n.a.	n.a.	n.a.	n.a.	n.a.	n.a.	n.a.	n.a.	n.a.	n.a.	n.a.	n.a.	n.a.	n.a.	n.a.	n.a.	n.a.	n.a.	n.a.	n.a.	0
6-[2,9-Dibromo-12-(5-carboxy-pentyl)-7,14-dioxo-7,14-dihydro-12H-quino[2,3-b]acridin-5-yl]-hexanoic Acid	modified quinacridone	n.a.	n.a.	Smith et al., 2004 / Journal of Fluorescence	UV-Vis	N	n.a.	n.a.	n.a.	0	n.a.	n.a.	n.a.	n.a.	n.a.	n.a.	n.a.	n.a.	n.a.	n.a.	n.a.	n.a.	n.a.	n.a.	n.a.	n.a.	n.a.	n.a.	n.a.	n.a.	n.a.	n.a.	n.a.	n.a.	n.a.	n.a.	n.a.	n.a.	n.a.	n.a.	n.a.	n.a.	n.a.	n.a.	n.a.	n.a.	0
6-(12-Ethyl-7,14-dioxo-2,9-disulfo-7,14-dihydro-12H-quino[2,3-b]acridin-5-yl)-hexanoic Acid	modified quinacridone	n.a.	n.a.	Smith et al., 2004 / Journal of Fluorescence	UV-Vis	N	n.a.	n.a.	n.a.	0	n.a.	n.a.	n.a.	n.a.	n.a.	n.a.	n.a.	n.a.	n.a.	n.a.	n.a.	n.a.	n.a.	n.a.	n.a.	n.a.	n.a.	n.a.	n.a.	n.a.	n.a.	n.a.	n.a.	n.a.	n.a.	n.a.	n.a.	n.a.	n.a.	n.a.	n.a.	n.a.	n.a.	n.a.	n.a.	n.a.	0
O-(N-Succinimidyl-6-(12-ethyl-7,14-dioxo-2,9-disulfo-7,14-dihydro-12H - quino[2,3-b]acridin-5-yl)-hexanoate	modified quinacridone	n.a.	n.a.	Smith et al., 2004 / Journal of Fluorescence	UV-Vis	N	n.a.	n.a.	n.a.	0	n.a.	n.a.	n.a.	n.a.	n.a.	n.a.	n.a.	n.a.	n.a.	n.a.	n.a.	n.a.	n.a.	n.a.	n.a.	n.a.	n.a.	n.a.	n.a.	n.a.	n.a.	n.a.	n.a.	n.a.	n.a.	n.a.	n.a.	n.a.	n.a.	n.a.	n.a.	n.a.	n.a.	n.a.	n.a.	n.a.	0
Y2SiO5	modified rare earth oxid	12027-88-2	234-730-8	Sahu et al., 2018 / Environmental Science & Technology	IR , XRF ,UV-Vis	Y	n.a.	https://echa.europa.eu/de/substance-information/-/substanceinfo/100.031.560	https://www.americanelements.com/yttrium-silicate-12027-88-2	0	CLP	n.a.	0	2	solid: powder	white	2000	n.s.	n.a.	n.a.	4.44	n.s.	n.a.	n.a.	n.a.	n.a.	n.a.	n.a.	n.a.	n.a.	n.a.	n.a.	n.a.	n.a.	n.a.	n.a.	n.a.	n.a.	n.a.	n.a.	n.a.	n.a.	n.a.	n.a.	n.a.	https://www.americanelements.com/yttrium-silicate-12027-88-2	0
Y2SiO5:Pr3+	modified rare earth oxid	n.a.	n.a.	Sahu et al., 2018 / Environmental Science & Technology	IR , XRF ,UV-Vis	Y	n.a.	n.a.	https://www.americanelements.com/yttrium-silicate-12027-88-2	0	n.a.	n.a.	n.a.	n.a.	n.a.	n.a.	n.a.	n.a.	n.a.	n.a.	n.a.	n.a.	n.a.	n.a.	n.a.	n.a.	n.a.	n.a.	n.a.	n.a.	n.a.	n.a.	n.a.	n.a.	n.a.	n.a.	n.a.	n.a.	n.a.	n.a.	n.a.	n.a.	n.a.	n.a.	n.a.	n.a.	0
Y3Al5O12:Er3+	modified rare earth oxid	n.a.	n.a.	Sahu et al., 2018 / Environmental Science & Technology	IR , XRF ,UV-Vis	Y	n.a.	n.a.	https://www.americanelements.com/erbium-doped-yttrium-aluminum-garnet-er-yag	0	n.a.	n.a.	n.a.	n.a.	n.a.	n.a.	n.a.	n.a.	n.a.	n.a.	n.a.	n.a.	n.a.	n.a.	n.a.	n.a.	n.a.	n.a.	n.a.	n.a.	n.a.	n.a.	n.a.	n.a.	n.a.	n.a.	n.a.	n.a.	n.a.	n.a.	n.a.	n.a.	n.a.	n.a.	n.a.	n.a.	0
Y3Al5O12	modified rare earth oxid	12005-21-9	234-465-8	Sahu et al., 2018 / Environmental Science & Technology	IR , XRF ,UV-Vis	Y	1	https://echa.europa.eu/de/substance-information/-/substanceinfo/100.031.319	https://www.sigmaaldrich.com/AT/de/product/aldrich/634638	0	REACH	0	0	0	solid: powder	yellow	1440	n.s.	n.r.	n.r.	4.55	20	27.16 um	n.r.	n.r.	n.r.	n.r.	0.0001	20	n.a.	n.a.	n.a.	n.r.	n.r.	n.r.	N	no flammability	non explosive	non oxidising	n.a.	n.a.	n.a.	n.a.	n.a.	n.a.	https://echa.europa.eu/de/registration-dossier/-/registered-dossier/16387/4/16	0
PTMSDPA (poly[1-phenyl-2-[p-(trimethylsilyl)phenyl]acetylene])	disubstituted polyacetylene	n.a.	n.a.	Ku'ritka et al., 2020 / MDPI Polymers	UV-Vis	N	n.a.	n.a.	n.a.	0	n.a.	n.a.	n.a.	n.a.	n.a.	n.a.	n.a.	n.a.	n.a.	n.a.	n.a.	n.a.	n.a.	n.a.	n.a.	n.a.	n.a.	n.a.	n.a.	n.a.	n.a.	n.a.	n.a.	n.a.	n.a.	n.a.	n.a.	n.a.	n.a.	n.a.	n.a.	n.a.	n.a.	n.a.	n.a.	n.a.	0
Fe(II)O	metal oxide	1345-25-1	215-721-8	Bezati et al. 2011 / Resources Conservation & Recycling	XRF	Y	1000	https://echa.europa.eu/de/substance-information/-/substanceinfo/100.014.292	https://www.sigmaaldrich.com/AT/de/product/aldrich/400866	0	REACH	0	0	0	solid: powder	black	1369	n.s.	n.r.	n.r.	5.7	n.s.	1 um	n.r.	n.r.	n.r.	n.r.	1e-06	n.s.	n.a.	n.a.	n.a.	n.r.	n.r.	n.r.	n.r.	no flammability	n.r.	n.r.	n.r.	n.a.	n.a.	n.a.	n.r.	n.r.	https://echa.europa.eu/de/registration-dossier/-/registered-dossier/13534/4/23	0
ZnO	metal oxide	1314-13-2	215-222-5	Bezati et al. 2011 / Resources Conservation & Recycling	XRF	Y	1000000	https://echa.europa.eu/de/substance-information/-/substanceinfo/100.013.839	https://www.sigmaaldrich.com/AT/de/substance/zincoxide81391314132	0	REACH	1	2	2	solid: powder	white	1975	101.325	n.r.	n.r.	5.68	20	1.05 um	n.r.	n.r.	n.r.	n.r.	0.0029	20	n.a.	n.a.	n.a.	n.r.	n.r.	n.r.	n.r.	n.r.	n.r.	non oxidising	n.r.	n.a.	n.a.	6.72	n.r.	n.r.	https://echa.europa.eu/de/registration-dossier/-/registered-dossier/16139/4/23	0
ZnFe2O4	metal oxide	12063-19-3	235-052-5	Bezati et al. 2011 / Resources Conservation & Recycling	XRF	Y	n.a.	https://echa.europa.eu/de/substance-information/-/substanceinfo/100.031.853	https://www.sigmaaldrich.com/AT/de/product/aldrich/633844	0	CLP	n.a.	5	0	solid powder	red brown	n.a.	n.a.	n.a.	n.a.	n.a.	n.a.	n.a.	n.a.	n.a.	n.a.	n.a.	n.a.	n.a.	n.a.	n.a.	n.a.	n.a.	n.a.	n.a.	n.a.	n.a.	n.a.	n.a.	n.a.	n.a.	n.a.	n.a.	n.a.	n.a.	https://www.sigmaaldrich.com/AT/en/sds/aldrich/633844	0
Fe2O3	metal oxide	1309-37-1	215-168-2	Bezati et al. 2011 / Resources Conservation & Recycling	XRF	Y	1000000	https://echa.europa.eu/de/substance-information/-/substanceinfo/100.013.790	https://www.sigmaaldrich.com/AT/de/substance/ironiiioxide159691309371	0	REACH	0	8	0	solid: powder	red	1565	101.3	n.r.	n.r.	5.25	25	118 nm	n.r.	n.r.	n.r.	n.r.	1e-06	20	n.a.	n.a.	n.a.	n.r.	n.r.	n.r.	n.r.	n.r.	n.r.	n.r.	n.r.	n.a.	n.r.	n.a.	n.r.	n.r.	https://echa.europa.eu/de/registration-dossier/-/registered-dossier/15552/4/23	0
Fe3O4	metal oxide	1317-61-9	215-277-5	Bezati et al. 2011 / Resources Conservation & Recycling	XRF	Y	1000000	https://echa.europa.eu/de/substance-information/-/substanceinfo/100.013.889	https://www.sigmaaldrich.com/AT/de/substance/ironoxideiiiiimagneticnanoparticlessolution231531317619	0	REACH	0	11	0	solid	black	1597	101.325	n.r.	n.r.	5.17	20	100 nm	n.r.	n.r.	n.r.	n.r.	1e-07	20	n.a.	n.a.	n.a.	n.r.	n.r.	n.r.	n.r.	no flammability	n.r.	n.r.	n.r.	n.a.	n.r.	n.a.	n.r.	n.r.	https://echa.europa.eu/de/registration-dossier/-/registered-dossier/15989/4/23	0
Graphene Oxid	fulerene oxid	n.a.	947-768-1/942-699-3	Expert recommendation	UV-Vis, IR	Y	100	https://echa.europa.eu/de/substance-information/-/substanceinfo/100.260.251	https://www.sigmaaldrich.com/AT/de/substance/grapheneoxide1234598765	0	REACH	0	0	0	solid: powder	bown	124	n.s.	n.r.	n.r.	1.3	20	44-250 um	n.r.	n.r.	n.r.	n.r.	0.4	20	n.a.	n.a.	n.a.	n.r.	n.r.	n.r.	N	no flammability	n.r.	n.r.	n.a.	n.a.	n.a.	n.a.	n.a.	n.a.	https://echa.europa.eu/de/registration-dossier/-/registered-dossier/27774/4/16	0
Graphene Quantum Dots	fulerene QDs	7440-44-0	931-328-0	Expert recommendation	UV-Vis, IR	Y	1000000	https://echa.europa.eu/de/substance-information/-/substanceinfo/100.157.949	https://www.sigmaaldrich.com/AT/de/substance/graphenequantumdots123457440440	0	REACH	0	1	0	solid: powder	black	n.r.	n.r.	n.r.	n.r.	2.31	20	20.5 um	n.r.	n.r.	n.r.	n.r.	0.0001	20	n.a.	n.a.	n.a.	n.r.	n.r.	n.r.	N	no flammability	n.r.	n.r.	n.r.	n.a.	n.a.	n.a.	n.r.	n.r.	https://echa.europa.eu/de/registration-dossier/-/registered-dossier/15441/4/23	0
	#N/A	#N/A	#N/A	#N/A	#N/A	#N/A	#N/A	#N/A	#N/A	#N/A	#N/A	#N/A	#N/A	#N/A	#N/A	#N/A	#N/A	#N/A	#N/A	#N/A	#N/A	#N/A	#N/A	#N/A	#N/A	#N/A	#N/A	#N/A	#N/A	#N/A	#N/A	#N/A	#N/A	#N/A	#N/A	#N/A	#N/A	#N/A	#N/A	#N/A	#N/A	#N/A	#N/A	#N/A	#N/A	#N/A	#N/A
	#N/A	#N/A	#N/A	#N/A	#N/A	#N/A	#N/A	#N/A	#N/A	#N/A	#N/A	#N/A	#N/A	#N/A	#N/A	#N/A	#N/A	#N/A	#N/A	#N/A	#N/A	#N/A	#N/A	#N/A	#N/A	#N/A	#N/A	#N/A	#N/A	#N/A	#N/A	#N/A	#N/A	#N/A	#N/A	#N/A	#N/A	#N/A	#N/A	#N/A	#N/A	#N/A	#N/A	#N/A	#N/A	#N/A	#N/A
	#N/A	#N/A	#N/A	#N/A	#N/A	#N/A	#N/A	#N/A	#N/A	#N/A	#N/A	#N/A	#N/A	#N/A	#N/A	#N/A	#N/A	#N/A	#N/A	#N/A	#N/A	#N/A	#N/A	#N/A	#N/A	#N/A	#N/A	#N/A	#N/A	#N/A	#N/A	#N/A	#N/A	#N/A	#N/A	#N/A	#N/A	#N/A	#N/A	#N/A	#N/A	#N/A	#N/A	#N/A	#N/A	#N/A	#N/A
	#N/A	#N/A	#N/A	#N/A	#N/A	#N/A	#N/A	#N/A	#N/A	#N/A	#N/A	#N/A	#N/A	#N/A	#N/A	#N/A	#N/A	#N/A	#N/A	#N/A	#N/A	#N/A	#N/A	#N/A	#N/A	#N/A	#N/A	#N/A	#N/A	#N/A	#N/A	#N/A	#N/A	#N/A	#N/A	#N/A	#N/A	#N/A	#N/A	#N/A	#N/A	#N/A	#N/A	#N/A	#N/A	#N/A	#N/A
	#N/A	#N/A	#N/A	#N/A	#N/A	#N/A	#N/A	#N/A	#N/A	#N/A	#N/A	#N/A	#N/A	#N/A	#N/A	#N/A	#N/A	#N/A	#N/A	#N/A	#N/A	#N/A	#N/A	#N/A	#N/A	#N/A	#N/A	#N/A	#N/A	#N/A	#N/A	#N/A	#N/A	#N/A	#N/A	#N/A	#N/A	#N/A	#N/A	#N/A	#N/A	#N/A	#N/A	#N/A	#N/A	#N/A	#N/A
	#N/A	#N/A	#N/A	#N/A	#N/A	#N/A	#N/A	#N/A	#N/A	#N/A	#N/A	#N/A	#N/A	#N/A	#N/A	#N/A	#N/A	#N/A	#N/A	#N/A	#N/A	#N/A	#N/A	#N/A	#N/A	#N/A	#N/A	#N/A	#N/A	#N/A	#N/A	#N/A	#N/A	#N/A	#N/A	#N/A	#N/A	#N/A	#N/A	#N/A	#N/A	#N/A	#N/A	#N/A	#N/A	#N/A	#N/A
	#N/A	#N/A	#N/A	#N/A	#N/A	#N/A	#N/A	#N/A	#N/A	#N/A	#N/A	#N/A	#N/A	#N/A	#N/A	#N/A	#N/A	#N/A	#N/A	#N/A	#N/A	#N/A	#N/A	#N/A	#N/A	#N/A	#N/A	#N/A	#N/A	#N/A	#N/A	#N/A	#N/A	#N/A	#N/A	#N/A	#N/A	#N/A	#N/A	#N/A	#N/A	#N/A	#N/A	#N/A	#N/A	#N/A	#N/A
	#N/A	#N/A	#N/A	#N/A	#N/A	#N/A	#N/A	#N/A	#N/A	#N/A	#N/A	#N/A	#N/A	#N/A	#N/A	#N/A	#N/A	#N/A	#N/A	#N/A	#N/A	#N/A	#N/A	#N/A	#N/A	#N/A	#N/A	#N/A	#N/A	#N/A	#N/A	#N/A	#N/A	#N/A	#N/A	#N/A	#N/A	#N/A	#N/A	#N/A	#N/A	#N/A	#N/A	#N/A	#N/A	#N/A	#N/A
	#N/A	#N/A	#N/A	#N/A	#N/A	#N/A	#N/A	#N/A	#N/A	#N/A	#N/A	#N/A	#N/A	#N/A	#N/A	#N/A	#N/A	#N/A	#N/A	#N/A	#N/A	#N/A	#N/A	#N/A	#N/A	#N/A	#N/A	#N/A	#N/A	#N/A	#N/A	#N/A	#N/A	#N/A	#N/A	#N/A	#N/A	#N/A	#N/A	#N/A	#N/A	#N/A	#N/A	#N/A	#N/A	#N/A	#N/A
	#N/A	#N/A	#N/A	#N/A	#N/A	#N/A	#N/A	#N/A	#N/A	#N/A	#N/A	#N/A	#N/A	#N/A	#N/A	#N/A	#N/A	#N/A	#N/A	#N/A	#N/A	#N/A	#N/A	#N/A	#N/A	#N/A	#N/A	#N/A	#N/A	#N/A	#N/A	#N/A	#N/A	#N/A	#N/A	#N/A	#N/A	#N/A	#N/A	#N/A	#N/A	#N/A	#N/A	#N/A	#N/A	#N/A	#N/A

## Sheet: References
Background information and references
Marker name	Substance class	CAS	EC number	References (first author / journal)	Detection method	Commercialy available (Yes/No)	Tonnage/year	Source	Shop	Price per kg
4,4'-bis(benzoxzol-2-yl)stilbene	Stilbene cimpound	1533-45-5	216-245-3	Fourati et al. 2013 / The journal of physical chemistry A	UV-Vis	Y	100	https://echa.europa.eu/de/substance-information/-/substanceinfo/100.014.769	https://www.sigmaaldrich.com/AT/en/search/1533-45-5?focus=products&page=1&perPage=30&sort=relevance&term=1533-45-5&type=product
2,5-bis(5-tert-butyl-benzoxazol-2-yl)thiophene		7128-64-5	230-426-4	Fourati et al. 2011 / The journal of physical chemistry B	UV-Vis	Y	100	https://echa.europa.eu/de/substance-information/-/substanceinfo/100.027.661	https://www.sigmaaldrich.com/AT/en/search/7128-64-5?focus=products&page=1&perPage=30&sort=relevance&term=7128-64-5&type=product
CeO2	rare earth oxide	1306-38-3	215-150-4	Bezati et al. 2011 / Resources Conservation & Recycling	UV-Vis, XRF, IR	Y	1000	https://echa.europa.eu/de/substance-information/-/substanceinfo/100.013.774	https://www.sigmaaldrich.com/AT/en/search/1306-38-3?focus=products&page=1&perPage=30&sort=relevance&term=1306-38-3&type=product
Y2O3	rare earth oxide	1314-36-9	215-233-5	Bezati et al. 2011 / Resources Conservation & Recycling	UV-Vis, XRF, IR	Y	100	https://echa.europa.eu/de/substance-information/-/substanceinfo/100.013.849	https://www.sigmaaldrich.com/AT/en/search/1314-36-9?focus=products&page=1&perPage=30&sort=relevance&term=1314-36-9&type=product
Nd2O3	rare earth oxide	1313-97-9	215-214-1	Bezati et al. 2011 / Resources Conservation & Recycling	XRF	Y	100	https://echa.europa.eu/de/substance-information/-/substanceinfo/100.013.832	https://www.sigmaaldrich.com/AT/en/search/1313-97-9?focus=products&page=1&perPage=30&sort=relevance&term=1313-97-9&type=product
Gd2O3	rare earth oxide	12064-62-9	235-060-9	Bezati et al. 2011 / Resources Conservation & Recycling	XRF	Y	10	https://echa.europa.eu/de/substance-information/-/substanceinfo/100.031.861	https://www.sigmaaldrich.com/AT/en/search/12064-62-9?focus=products&page=1&perPage=30&sort=relevance&term=12064-62-9&type=product
Dy2O3	rare earth oxide	1308-87-8	215-164-0	Bezati et al. 2011 / Resources Conservation & Recycling	XRF	Y	1	https://echa.europa.eu/de/substance-information/-/substanceinfo/100.013.786	https://www.sigmaaldrich.com/AT/en/search/1308-87-8?focus=products&page=1&perPage=30&sort=relevance&term=1308-87-8&type=product
rhodamine-6G	xanthene dye	989-38-8	213-584-9	Arenas-Vivo et al. 2017 / materials today communications	UV-Vis	Y	1	https://echa.europa.eu/de/substance-information/-/substanceinfo/100.012.350	https://www.sigmaaldrich.com/AT/en/search/989-38-8?focus=products&page=1&perPage=30&sort=relevance&term=989-38-8&type=product
V-Quin	modified quinacridone	n.a.	n.a.	Arenas-Vivo et al. 2017 / materials today communications	UV-Vis	N	n.a.	n.a.	n.a.
perylene ester (PTIE)	Perylene carboxyl	n.a.	n.a.	Langhals et al. 2014 / Green and sustainable chemistry	IR	N	n.a.	n.a.	n.a.
perylene carboxylic bisimide (S-13)	Perylene diimide	n.a.	n.a.	Langhals et al. 2014 / Green and sustainable chemistry	IR	N	n.a.	n.a.	n.a.
terrylene carboxylic bisimide (S-13TBI)	Perylene diimide	n.a.	n.a.	Langhals et al. 2014 / Green and sustainable chemistry	IR	N	n.a.	n.a.	n.a.
N,N’-Bis(3-(triethoxysilyl)propyl)-1,7-Dipyrrolidinylperylene-3,4:9,10-tetracarboxylic acid bisimide	Perylene diimide	n.a.	n.a.	Ribeiro et al. 2013/ RSC Advances	IR	N	n.a.	n.a.	n.a.
Quinacridone	Quinacridone pigment	1047-16-1	213-879-2	Faulkner et al., 2009, Chapter 18/ Wiley VCH Verlag	UV-Vis	Y	100	https://echa.europa.eu/de/substance-information/-/substanceinfo/100.012.618	https://www.sigmaaldrich.com/AT/en/product/bldpharmatechltd/bl3h160b9855?context=bbe
Perylene-3,4,9,10-tetracrboxylic dianhydride (PTCDA)	perylene dye	128-69-8	204-905-3	Alibert-Fouet et al., 2007 / Chemistry A european Journal	IR	Y	1	https://echa.europa.eu/de/substance-information/-/substanceinfo/100.004.461	https://www.sigmaaldrich.com/AT/en/product/aldrich/p11255
Fluorescein-5-isothiocyanate	xanthene dye	3326-32-7	222-042-0	Fan et al., 2017 / American Institute for chemical Engineers	IR	Y	1	https://echa.europa.eu/de/substance-information/-/substanceinfo/100.020.039	https://www.sigmaaldrich.com/AT/en/search/3326-32-7?focus=products&page=1&perPage=30&sort=relevance&term=3326-32-7&type=product
indocyanine green	tricarbocyanine dye	3599-32-4	222-751-5	Fan et al., 2017 / American Institute for chemical Engineers	IR	Y	n.a.	https://echa.europa.eu/de/substance-information/-/substanceinfo/100.020.683	https://www.sigmaaldrich.com/AT/en/search/3599-32-4?focus=products&page=1&perPage=30&sort=relevance&term=3599-32-4&type=product
methylene blue	organic chloride salt	61-73-4	200-515-2	Fan et al., 2017 / American Institute for chemical Engineers	IR	Y	1	https://echa.europa.eu/de/substance-information/-/substanceinfo/100.000.469	https://www.sigmaaldrich.com/AT/en/search/61-73-4?focus=products&page=1&perPage=30&sort=relevance&term=61-73-4&type=product
single walled carbon nano tubes	carbon nano tubes	308068-56-6	943-098-9	Fan et al., 2017 / American Institute for chemical Engineers	IR	Y	1	https://echa.europa.eu/de/substance-information/-/substanceinfo/100.242.364	https://www.sigmaaldrich.com/AT/en/substance/carbonnanotubesinglewalled12345308068566
IR-775 chloride	heptamethine cyanine dyes	199444-11-6	812-331-5	Deng et al. 2018 / Theranostics	IR	Y	n.a.	https://echa.europa.eu/de/substance-information/-/substanceinfo/100.243.281	https://www.sigmaaldrich.com/AT/en/product/aldrich/544914
IR-780 iodide	heptamethine cyanine dyes	207399-07-3	681-548-3	Deng et al. 2018 / Theranostics	IR	Y	n.a.	https://echa.europa.eu/de/substance-information/-/substanceinfo/100.206.686	https://www.sigmaaldrich.com/AT/en/product/aldrich/425311
IR-783	heptamethine cyanine dyes	115970-66-6	812-288-2	Deng et al. 2018 / Theranostics	IR	Y	n.a.	https://echa.europa.eu/de/substance-information/-/substanceinfo/100.243.235	https://www.sigmaaldrich.com/AT/en/product/aldrich/543292
IR-797 chloride	heptamethine cyanine dyes	110992-55-7	812-518-1	Deng et al. 2018 / Theranostics	IR	Y	n.a.	https://echa.europa.eu/de/substance-information/-/substanceinfo/100.243.546	https://www.sigmaaldrich.com/AT/en/product/aldrich/642339
IR-806	heptamethine cyanine dyes	757960-10-4	812-326-8	Deng et al. 2018 / Theranostics	IR	Y	n.a.	https://echa.europa.eu/de/substance-information/-/substanceinfo/100.243.277	https://www.sigmaaldrich.com/AT/en/product/aldrich/543349
CdTe core type quantum dots, COOH functionalized (710, 770 nm)	quantum dots	1306-25-8	215-149-9	Ma et al., 2010 / The royal society of chemistry	IR	Y	100	https://echa.europa.eu/de/substance-information/-/substanceinfo/100.013.773	https://www.sigmaaldrich.com/AT/en/product/aldrich/777978
PbS core-type quantum dots, oleic acid coated / without coat (900 nm - 1600 nm)	quantum dots	1314-87-0	215-246-6	Ma et al., 2010 / The royal society of chemistry	IR	Y	cease manufacture	https://echa.europa.eu/de/substance-information/-/substanceinfo/100.013.861	https://www.sigmaaldrich.com/AT/de/substance/pbscoretypequantumdots2392798765
La2O3	rare earth oxide	1312-81-8	215-200-5	Bezati et al. 2011 / Resources Conservation & Recycling	XRF	Y	1000	https://echa.europa.eu/de/substance-information/-/substanceinfo/100.013.819	https://www.sigmaaldrich.com/AT/en/search/1312-81-8?focus=products&page=1&perPage=30&sort=relevance&term=1312-81-8&type=product
Pr2O3	rare earth oxide	12037-29-5	234-857-9	Bezati et al. 2011 / Resources Conservation & Recycling	XRF	Y	100	https://echa.europa.eu/de/substance-information/-/substanceinfo/100.031.676	https://www.sigmaaldrich.com/AT/en/search/12037-29-5?focus=products&page=1&perPage=30&sort=relevance&term=12037-29-5&type=product
Er2O3	rare earth oxide	12061-16-4	235-045-7	Bezati et al. 2011 / Resources Conservation & Recycling	XRF	Y	100	https://echa.europa.eu/de/substance-information/-/substanceinfo/100.031.847	https://www.sigmaaldrich.com/AT/en/search/12061-16-4?focus=products&page=1&perPage=30&sort=relevance&term=12061-16-4&type=product
Yb2O3	rare earth oxide	1314-37-0	215-234-0	Bezati et al. 2011 / Resources Conservation & Recycling	XRF	Y	10	https://echa.europa.eu/de/substance-information/-/substanceinfo/100.013.850	https://www.sigmaaldrich.com/AT/en/search/1314-37-0?focus=products&page=1&perPage=30&sort=relevance&term=1314-37-0&type=product
Y2O3:Eu	modified rare earth oxide	68585-82-0	271-591-2	Maris et al. 2012 / Minerals Engineering	UV-Vis, XRF	Y	10	https://echa.europa.eu/de/substance-information/-/substanceinfo/100.065.064	https://www.sigmaaldrich.com/AT/en/product/aldrich/756490
Al2Ba2Mg2O7	metal oxide	63774-55-0	264-456-4	Massardier et al. 2015 / Polímeros	UV-Vis, XRF	Y	n.a.	https://echa.europa.eu/de/substance-information/-/substanceinfo/100.058.579	https://www.americanelements.com/barium-magnesium-aluminate-63774-55-0
MgO	metal oxide	1309-48-4	215-171-9	Khalid et al., 2019 / Nanomaterials	UV-Vis, XRF	Y	n.a.	https://www.echa.europa.eu/de/web/guest/substance-information/-/substanceinfo/100.013.793	https://www.sigmaaldrich.com/AT/de/product/aldrich/549649
Sm(III)2O3	rare earth oxide	12060-58-1	235-043-6	Hossain et al., 2021 / Applied Materials today	UV-VIS, XRF	Y	10	https://echa.europa.eu/de/substance-information/-/substanceinfo/100.031.845	https://www.sigmaaldrich.com/AT/de/product/aldrich/641855
Y2O3:Yb3+	modified rare earth oxid	68585-83-1	n.a.	Hossain et al., 2021 / Applied Materials today	IR, UV-VIS, XRF	N	n.a.	n.a.	n.a.
Gd2O3:Eu	modified rare earth oxid	68609-38-1	n.a.	Hossain et al., 2021 / Applied Materials today	IR, UV-VIS, XRF	N	n.a.	https://echa.europa.eu/de/substance-information/-/substanceinfo/100.065.273	n.a.
Y2O3:Er3+	modified rare earth oxid	n.a.	n.a.	Venkatachalam et al., 2013 / The american cheramic society	IR, UV-Vis, XRF	N	n.a.	n.a.	n.a.
Gd2O3:Er3+	modified rare earth oxid	n.a.	n.a.	Hossain et al., 2021 / Applied Materials today	IR, UV-Vis, XRF	N	n.a.	n.a.	n.a.
Gd2O3:Yb3+	modified rare earth oxid	n.a.	n.a.	Hossain et al., 2021 / Applied Materials today	IR, UV-Vis, XRF	N	n.a.	n.a.	n.a.
Ga(III)2O3	rare earth oxid	12024-21-4	234-691-7	Knight et al., 2015 / ACS Nano	IR, UV-Vis, XRF	Y	n.a.	https://echa.europa.eu/de/substance-information/-/substanceinfo/100.031.525	https://www.sigmaaldrich.com/AT/de/product/aldrich/215066
Y2O3:Hf3+:Er3+	modified rare earth oxid	n.a.	n.a.	Mariscal-Becerra et al., 2020 / Optical Materials	IR, UV-Vis, XRF	N	n.a.	n.a.	n.a.
Y2O3:Hf3+	modified rare earth oxid	n.a.	n.a.	Mariscal-Becerra et al., 2020 / Optical Materials	IR, UV-Vis, XRF	N	n.a.	n.a.	n.a.
Tm2O3	rare earth oxide	12036-44-1	234-851-6	Cui et al., 2015 / Journal of Spectroscopy	XRF, UV-Vis	Y	n.a.	https://echa.europa.eu/de/substance-information/-/substanceinfo/100.031.670	https://www.sigmaaldrich.com/AT/de/substance/thuliumiiioxide3858712036441
Tb4O7	rare earth oxide	12037-01-3	234-856-3	Cui et al., 2015 / Journal of Spectroscopy	IR , XRF ,UV-Vis	Y	n.a.	https://echa.europa.eu/de/substance-information/-/substanceinfo/100.031.675	https://www.sigmaaldrich.com/AT/de/substance/terbiumiiiivoxide7477012037013
Tb2O3	rare earth oxide	12036-41-8	234-849-5	Cui et al., 2015 / Journal of Spectroscopy	IR , XRF ,UV-Vis	Y	n.a.	https://echa.europa.eu/de/substance-information/-/substanceinfo/100.031.668	https://www.sigmaaldrich.com/AT/de/product/aldrich/590509
9(10H)-Acridone	Acridine	578-95-0	209-434-7	Smith et al., 2004 / Journal of Fluorescence	UV-Vis	Y	n.a.	https://echa.europa.eu/de/substance-information/-/substanceinfo/100.008.578	https://www.sigmaaldrich.com/AT/de/product/aldrich/150215
(9-Oxo-9H-acridin-10-yl)-acetic Acid	modified acridone	38609-97-1	634-833-1	Smith et al., 2004 / Journal of Fluorescence	UV-Vis	Y	n.a.	https://echa.europa.eu/de/substance-information/-/substanceinfo/100.162.778	https://www.sigmaaldrich.com/AT/de/product/sigma/17927
6-(2-bromo-9-oxoacridin-10-yl)hexanoic acid	modified acridone	n.a.	n.a.	Smith et al., 2004 / Journal of Fluorescence	UV-Vis	N	n.a.	n.a.	n.a.
6-(2,7-Bromo-9-oxo-9H-acridin-10-yl)-hexanoic Acid	modified acridone	n.a.	n.a.	Smith et al., 2004 / Journal of Fluorescence	UV-Vis	N	n.a.	n.a.	n.a.
6-(2-Sulfo-9-oxo-9H-acridin-10-yl)-hexanoic Acid	modified acridone	n.a.	n.a.	Smith et al., 2004 / Journal of Fluorescence	UV-Vis	N	n.a.	n.a.	n.a.
6-(2-Bromo-7-sulfo-9-oxo-9H-acridin-10-yl)-hexanoic Acid	modified acridone	n.a.	n.a.	Smith et al., 2004 / Journal of Fluorescence	UV-Vis	N	n.a.	n.a.	n.a.
2-Carboxymethyl-7-chloro-9-oxo-9,10-dihydroacridine	modified acridone	n.a.	n.a.	Smith et al., 2004 / Journal of Fluorescence	UV-Vis	N	n.a.	n.a.	n.a.
9-Oxo-9,10-dihydroacridine-4-carboxylic acid	modified acridone	24782-64-7	622-408-3	Smith et al., 2004 / Journal of Fluorescence	UV-Vis	Y	n.a.	https://echa.europa.eu/de/substance-information/-/substanceinfo/100.151.173	https://www.sigmaaldrich.com/AT/de/product/astatechinc/ateh95e592bd?context=bbe
9-Oxo-9,10-dihydroacridine-4-carboxylic Acid (6-Carboxyhexyl)amide	modified acridone	n.a.	n.a.	Smith et al., 2004 / Journal of Fluorescence	UV-Vis	N	n.a.	n.a.	n.a.
6-(2-Acetamido-9-oxo-9H-acridin-10-yl)-hexanoic Acid	modified acridone	n.a.	n.a.	Smith et al., 2004 / Journal of Fluorescence	UV-Vis	N	n.a.	n.a.	n.a.
6-(2,7-Bis-acetamido-9-oxo-9Hacridin-10-yl)-hexanoic Acid	modified acridone	n.a.	n.a.	Smith et al., 2004 / Journal of Fluorescence	UV-Vis	N	n.a.	n.a.	n.a.
6-(2-Fluoro-9-oxo-9H-acridin-10-yl)-hexanoic Acid	modified acridone	n.a.	n.a.	Smith et al., 2004 / Journal of Fluorescence	UV-Vis	N	n.a.	n.a.	n.a.
6-(2-Methoxy-9-oxo-9H-acridin-10-yl)-hexanoic Acid	modified acridone	n.a.	n.a.	Smith et al., 2004 / Journal of Fluorescence	UV-Vis	N	n.a.	n.a.	n.a.
6-(2-Methyl-9-oxo-9H-acridin-10-yl)-hexanoic Acid	modified acridone	n.a.	n.a.	Smith et al., 2004 / Journal of Fluorescence	UV-Vis	N	n.a.	n.a.	n.a.
O-(N-Succinimidyl)-6-(9-oxo-9H-acridin-10-yl)-hexanoate	modified acridone	n.a.	n.a.	Smith et al., 2004 / Journal of Fluorescence	UV-Vis	N	n.a.	n.a.	n.a.
O-(N-Succinimidyl)-6-(2-acetamido-9-oxo-9H-acridin-10-yl)-hexanoate	modified acridone	n.a.	n.a.	Smith et al., 2004 / Journal of Fluorescence	UV-Vis	N	n.a.	n.a.	n.a.
N-(Maleimido)-ethyl-6-(9-oxo-9Hacridin-10-yl)-hexanamide	modified acridone	n.a.	n.a.	Smith et al., 2004 / Journal of Fluorescence	UV-Vis	N	n.a.	n.a.	n.a.
N-(aminoethyl)-maleimide hydrochloride	modified acridone	134272-64-3	802-071-0	Smith et al., 2004 / Journal of Fluorescence	UV-Vis	Y	n.a.	https://echa.europa.eu/de/substance-information/-/substanceinfo/100.228.829	https://www.sigmaaldrich.com/AT/en/product/aldrich/809322
7,14-Dioxo-5,7,12,14-tetrahydroquino[2,3-b]acridine-2,4,9,11-tetrasulfonic Acid	modified quinacridone	n.a.	n.a.	Smith et al., 2004 / Journal of Fluorescence	UV-Vis	N	n.a.	n.a.	n.a.
6-[2,9-Dibromo-12-(5-carboxy-pentyl)-7,14-dioxo-7,14-dihydro-12H-quino[2,3-b]acridin-5-yl]-hexanoic Acid	modified quinacridone	n.a.	n.a.	Smith et al., 2004 / Journal of Fluorescence	UV-Vis	N	n.a.	n.a.	n.a.
6-(12-Ethyl-7,14-dioxo-2,9-disulfo-7,14-dihydro-12H-quino[2,3-b]acridin-5-yl)-hexanoic Acid	modified quinacridone	n.a.	n.a.	Smith et al., 2004 / Journal of Fluorescence	UV-Vis	N	n.a.	n.a.	n.a.
O-(N-Succinimidyl-6-(12-ethyl-7,14-dioxo-2,9-disulfo-7,14-dihydro-12H - quino[2,3-b]acridin-5-yl)-hexanoate	modified quinacridone	n.a.	n.a.	Smith et al., 2004 / Journal of Fluorescence	UV-Vis	N	n.a.	n.a.	n.a.
Y2SiO5	modified rare earth oxid	12027-88-2	234-730-8	Sahu et al., 2018 / Environmental Science & Technology	IR , XRF ,UV-Vis	Y	n.a.	https://echa.europa.eu/de/substance-information/-/substanceinfo/100.031.560	https://www.americanelements.com/yttrium-silicate-12027-88-2
Y2SiO5:Pr3+	modified rare earth oxid	n.a.	n.a.	Sahu et al., 2018 / Environmental Science & Technology	IR , XRF ,UV-Vis	Y	n.a.	n.a.	https://www.americanelements.com/yttrium-silicate-12027-88-2
Y3Al5O12:Er3+	modified rare earth oxid	n.a.	n.a.	Sahu et al., 2018 / Environmental Science & Technology	IR , XRF ,UV-Vis	Y	n.a.	n.a.	https://www.americanelements.com/erbium-doped-yttrium-aluminum-garnet-er-yag
Y3Al5O12	modified rare earth oxid	12005-21-9	234-465-8	Sahu et al., 2018 / Environmental Science & Technology	IR , XRF ,UV-Vis	Y	1	https://echa.europa.eu/de/substance-information/-/substanceinfo/100.031.319	https://www.sigmaaldrich.com/AT/de/product/aldrich/634638
PTMSDPA (poly[1-phenyl-2-[p-(trimethylsilyl)phenyl]acetylene])	disubstituted polyacetylene	n.a.	n.a.	Ku'ritka et al., 2020 / MDPI Polymers	UV-Vis	N	n.a.	n.a.	n.a.
Fe(II)O	metal oxide	1345-25-1	215-721-8	Bezati et al. 2011 / Resources Conservation & Recycling	XRF	Y	1000	https://echa.europa.eu/de/substance-information/-/substanceinfo/100.014.292	https://www.sigmaaldrich.com/AT/de/product/aldrich/400866
ZnO	metal oxide	1314-13-2	215-222-5	Bezati et al. 2011 / Resources Conservation & Recycling	XRF	Y	1000000	https://echa.europa.eu/de/substance-information/-/substanceinfo/100.013.839	https://www.sigmaaldrich.com/AT/de/substance/zincoxide81391314132
ZnFe2O4	metal oxide	12063-19-3	235-052-5	Bezati et al. 2011 / Resources Conservation & Recycling	XRF	Y	n.a.	https://echa.europa.eu/de/substance-information/-/substanceinfo/100.031.853	https://www.sigmaaldrich.com/AT/de/product/aldrich/633844
Fe2O3	metal oxide	1309-37-1	215-168-2	Bezati et al. 2011 / Resources Conservation & Recycling	XRF	Y	1000000	https://echa.europa.eu/de/substance-information/-/substanceinfo/100.013.790	https://www.sigmaaldrich.com/AT/de/substance/ironiiioxide159691309371
Fe3O4	metal oxide	1317-61-9	215-277-5	Bezati et al. 2011 / Resources Conservation & Recycling	XRF	Y	1000000	https://echa.europa.eu/de/substance-information/-/substanceinfo/100.013.889	https://www.sigmaaldrich.com/AT/de/substance/ironoxideiiiiimagneticnanoparticlessolution231531317619
Graphene Oxid	fulerene oxid	n.a.	947-768-1/942-699-3	Expert recommendation	UV-Vis, IR	Y	100	https://echa.europa.eu/de/substance-information/-/substanceinfo/100.260.251	https://www.sigmaaldrich.com/AT/de/substance/grapheneoxide1234598765
Graphene Quantum Dots	fulerene QDs	7440-44-0	931-328-0	Expert recommendation	UV-Vis, IR	Y	1000000	https://echa.europa.eu/de/substance-information/-/substanceinfo/100.157.949	https://www.sigmaaldrich.com/AT/de/substance/graphenequantumdots123457440440

## Sheet: Hazard statements (GHS)
Data on Globally Harmonized System of Classification and Labelling of Chemicals (GHS) statements
Possible markers for tracer-based sorting		Chemicals legislation				Markets	GHS statements
Marker name	CAS	REACH/CLP	Number of Hazard Statements in REACH Registration	Number of Hazard Statements in CLP of all producers/importers combined	Number of Hazard Statements in SDS	Supplier	H200	H201	H202	H203	H204	H205	H220	H221	H222	H223	H224	H225	H226	H228	H240	H241	H242	H250	H251	H252	H260	H261	H270	H271	H272	H280	H281	H290	H300	H301	H302	H304	H310	H311	H312	H314	H315	H317	H318	H319	H330	H331	H332
4,4'-bis(benzoxzol-2-yl)stilbene	1533-45-5	REACH	1	6	3	Merck
2,5-bis(5-tert-butyl-benzoxazol-2-yl)thiophene	7128-64-5	REACH	0	3	0	Merck
CeO2	1306-38-3	REACH	0	9	0	Merck
Y2O3	1314-36-9	REACH	0	4	0	Merck
Nd2O3	1313-97-9	REACH	0	5	0	Merck
Gd2O3	12064-62-9	REACH	0	5	0	American Elements
Dy2O3	1308-87-8	REACH	0	3	0	Merck
rhodamine-6G	989-38-8	REACH	5	5	5	Merck																														x								x	x
V-Quin	n.a.	n.a.	n.a.	n.a.	n.a.	n.a.
perylene ester (PTIE)	n.a.	n.a.	n.a.	n.a.	n.a.	n.a.
perylene carboxylic bisimide (S-13)	n.a.	n.a.	n.a.	n.a.	n.a.	n.a.
terrylene carboxylic bisimide (S-13TBI)	n.a.	n.a.	n.a.	n.a.	n.a.	n.a.
N,N’-Bis(3-(triethoxysilyl)propyl)-1,7-Dipyrrolidinylperylene-3,4:9,10-tetracarboxylic acid bisimide	n.a.	n.a.	n.a.	n.a.	n.a.	n.a.
Quinacridone	1047-16-1	REACH	0	3	n.a.	n.a.
Perylene-3,4,9,10-tetracrboxylic dianhydride (PTCDA)	128-69-8	REACH	0	3	0	Merck
Fluorescein-5-isothiocyanate	3326-32-7	CLP	n.a.	7	2	Merck
indocyanine green	3599-32-4	CLP	n.a.	3	3	Merck
methylene blue	61-73-4	CLP	n.a.	8	1	Merck
single walled carbon nano tubes	308068-56-6	REACH	1	6	0	Merck
IR-775 chloride	199444-11-6	CLP	n.a.	2	0	Merck
IR-780 iodide	207399-07-3	CLP	n.a.	3	0	Merck
IR-783	115970-66-6	CLP	n.a.	3	0	Merck
IR-797 chloride	110992-55-7	CLP	n.a.	0	0	Merck
IR-806	757960-10-4	n.a.	n.a.	n.a.	n.a.	n.a.
CdTe core type quantum dots, COOH functionalized (710, 770 nm)	1306-25-8	REACH	1	8	6	Merck
PbS core-type quantum dots, oleic acid coated / without coat (900 nm - 1600 nm)	1314-87-0	REACH	5	9	6	Merck
La2O3	1312-81-8	REACH	0	3	0	Merck
Pr2O3	12037-29-5	REACH	0	4	0	Merck
Er2O3	12061-16-4	REACH	2	6	0	Merck
Yb2O3	1314-37-0	REACH	0	4	0	Merck
Y2O3:Eu	68585-82-0	REACH	1	1	0	Merck
Al2Ba2Mg2O7	63774-55-0	CLP	n.a.	0	0	American Elements
MgO	1309-48-4	CLP	n.a.	19	0	Merck
Sm(III)2O3	12060-58-1	REACH	0	2	0	Merck
Y2O3:Yb3+	68585-83-1	n.a.	n.a.	n.a.	n.a.	n.a.
Gd2O3:Eu	68609-38-1	n.a.	n.a.	n.a.	n.a.	n.a.
Y2O3:Er3+	n.a.	n.a.	n.a.	n.a.	n.a.	n.a.
Gd2O3:Er3+	n.a.	n.a.	n.a.	n.a.	n.a.	n.a.
Gd2O3:Yb3+	n.a.	n.a.	n.a.	n.a.	n.a.	n.a.
Ga(III)2O3	12024-21-4	CLP	n.a.	4	0	Merck
Y2O3:Hf3+:Er3+	n.a.	n.a.	n.a.	n.a.	n.a.	n.a.
Y2O3:Hf3+	n.a.	n.a.	n.a.	n.a.	n.a.	n.a.
Tm2O3	12036-44-1	CLP	n.a.	3	0	Merck
Tb4O7	12037-01-3	REACH	0	0	0	Merck
Tb2O3	12036-41-8	CLP	n.a.	3	3	Merck
9(10H)-Acridone	578-95-0	CLP	n.a.	2	0	Merck
(9-Oxo-9H-acridin-10-yl)-acetic Acid	38609-97-1	CLP	n.a.	3	0	Merck
6-(2-bromo-9-oxoacridin-10-yl)hexanoic acid	n.a.	n.a.	n.a.	n.a.	n.a.	n.a.
6-(2,7-Bromo-9-oxo-9H-acridin-10-yl)-hexanoic Acid	n.a.	n.a.	n.a.	n.a.	n.a.	n.a.
6-(2-Sulfo-9-oxo-9H-acridin-10-yl)-hexanoic Acid	n.a.	n.a.	n.a.	n.a.	n.a.	n.a.
6-(2-Bromo-7-sulfo-9-oxo-9H-acridin-10-yl)-hexanoic Acid	n.a.	n.a.	n.a.	n.a.	n.a.	n.a.
2-Carboxymethyl-7-chloro-9-oxo-9,10-dihydroacridine	n.a.	n.a.	n.a.	n.a.	n.a.	n.a.
9-Oxo-9,10-dihydroacridine-4-carboxylic acid	24782-64-7	CLP	n.a.	3	4	AstaTech
9-Oxo-9,10-dihydroacridine-4-carboxylic Acid (6-Carboxyhexyl)amide	n.a.	n.a.	n.a.	n.a.	n.a.	n.a.
6-(2-Acetamido-9-oxo-9H-acridin-10-yl)-hexanoic Acid	n.a.	n.a.	n.a.	n.a.	n.a.	n.a.
6-(2,7-Bis-acetamido-9-oxo-9Hacridin-10-yl)-hexanoic Acid	n.a.	n.a.	n.a.	n.a.	n.a.	n.a.
6-(2-Fluoro-9-oxo-9H-acridin-10-yl)-hexanoic Acid	n.a.	n.a.	n.a.	n.a.	n.a.	n.a.
6-(2-Methoxy-9-oxo-9H-acridin-10-yl)-hexanoic Acid	n.a.	n.a.	n.a.	n.a.	n.a.	n.a.
6-(2-Methyl-9-oxo-9H-acridin-10-yl)-hexanoic Acid	n.a.	n.a.	n.a.	n.a.	n.a.	n.a.
O-(N-Succinimidyl)-6-(9-oxo-9H-acridin-10-yl)-hexanoate	n.a.	n.a.	n.a.	n.a.	n.a.	n.a.
O-(N-Succinimidyl)-6-(2-acetamido-9-oxo-9H-acridin-10-yl)-hexanoate	n.a.	n.a.	n.a.	n.a.	n.a.	n.a.
N-(Maleimido)-ethyl-6-(9-oxo-9Hacridin-10-yl)-hexanamide	n.a.	n.a.	n.a.	n.a.	n.a.	n.a.
N-(aminoethyl)-maleimide hydrochloride	134272-64-3	CLP	n.a.	3	n.a.	n.a.
7,14-Dioxo-5,7,12,14-tetrahydroquino[2,3-b]acridine-2,4,9,11-tetrasulfonic Acid	n.a.	n.a.	n.a.	n.a.	n.a.	n.a.
6-[2,9-Dibromo-12-(5-carboxy-pentyl)-7,14-dioxo-7,14-dihydro-12H-quino[2,3-b]acridin-5-yl]-hexanoic Acid	n.a.	n.a.	n.a.	n.a.	n.a.	n.a.
6-(12-Ethyl-7,14-dioxo-2,9-disulfo-7,14-dihydro-12H-quino[2,3-b]acridin-5-yl)-hexanoic Acid	n.a.	n.a.	n.a.	n.a.	n.a.	n.a.
O-(N-Succinimidyl-6-(12-ethyl-7,14-dioxo-2,9-disulfo-7,14-dihydro-12H - quino[2,3-b]acridin-5-yl)-hexanoate	n.a.	n.a.	n.a.	n.a.	n.a.	n.a.
Y2SiO5	12027-88-2	CLP	n.a.	0	2	American Elements
Y2SiO5:Pr3+	n.a.	n.a.	n.a.	n.a.	n.a.	n.a.
Y3Al5O12:Er3+	n.a.	n.a.	n.a.	n.a.	n.a.	n.a.
Y3Al5O12	12005-21-9	REACH	0	0	0	Merck
PTMSDPA (poly[1-phenyl-2-[p-(trimethylsilyl)phenyl]acetylene])	n.a.	n.a.	n.a.	n.a.	n.a.	n.a.
Fe(II)O	1345-25-1	REACH	0	0	0	Merck
ZnO	1314-13-2	REACH	1	2	2	Merck
ZnFe2O4	12063-19-3	CLP	n.a.	5	0	Merck
Fe2O3	1309-37-1	REACH	0	8	0	Merck
Fe3O4	1317-61-9	REACH	0	11	0	Merck
Graphene Oxid	n.a.	REACH	0	0	0	Merck
Graphene Quantum Dots	7440-44-0	REACH	0	1	0	Merck
	#N/A
	#N/A
	#N/A
	#N/A
	#N/A
	#N/A
	#N/A
	#N/A
	#N/A
	#N/A
	#N/A
	#N/A
	#N/A
	#N/A
	#N/A
	#N/A
	#N/A
	#N/A
[truncated: 19 more columns]

## Sheet: Phys Chem
Data on physicochemical parameters
Possible markers for tracer-based sorting		Physical Appearence		Melting Point (MP)		Boiling Point (BP)		Density		Particle Size Distribution	Vapour Pressure (VP)		Partition Coefficient (log Pow)		Solubility H2O (SH2O)		Solubility in organic solvents (SOS)			Surface Tension	Flash Point (FP)		Auto flammability	Flammability	Explosiveness	Oxidising properties	stability in organic solvents and relevant degradation products	storage stability and reactivity towards container	Stability: thermal, sunlight, metals	pH	Dissociation constant	Viscosity	Sources
Marker name	CAS	State	Colour	MP (°C)	MP Pressure (kPA)	BP (°C)	BP Pressure (kPA)	Density (g/cm3)	Density temp. (°C)	particle size distribution	VP Pressure (Pa)	VP (°C)	log Pow	log POW temp (°C)	SH2O (g/L)	SH2O temp. (°C)	Solvent	SOS (g/L)	SOS temp. (°C)	surface tension (N/M)	FP temp (°C)	FP Pressure (kPa)	auto fammability (Y/N)	flammability	explosiveness	oxidising prop.	stability organic solvents	storage stability	stability: t, s, m	ph	dissociation constant	Viscosity	Source 1	Source 2
4,4'-bis(benzoxzol-2-yl)stilbene	1533-45-5	crystalline powder	Yellow	349.8	97.75	n.r.	n.r.	1.342	20	150-53 um	1.71e-11	n.s.	5.499	n.s.	0.01	25	n.a.	n.a.	n.a.	n.r.	282.6	97.8	N	no flammability	non explosive	non oxidising	n.a.	n.a.	n.a.	8.63	n.a.	n.r.	https://echa.europa.eu/de/registration-dossier/-/registered-dossier/21781
2,5-bis(5-tert-butyl-benzoxazol-2-yl)thiophene	7128-64-5	crystalline powder	Yellow	200.6	101.325	n.r.	n.r.	1.272	20	42-4 um	8.1e-10	25	8.6	25	0.01	25	n.a.	n.a.	n.a.	n.r.	n.r.	n.r.	N	no flammability	non explosive	non oxidising	n.r.	n.a.	stable at RT	n.a.	n.r.	n.r.	https://echa.europa.eu/de/registration-dossier/-/registered-dossier/10402
CeO2	1306-38-3	solid: powder	white	400	n.s.	400	101.3	7.2	20.3	9-0.3 um	n.r.	n.r.	n.r.	n.r.	0.01	20	n.a.	n.a.	n.a.	n.r.	n.r.	n.r.	N	no flammability	non explosive	non oxidising	n.r.	n.a.	n.a.	n.a.	n.r.	n.r.	https://echa.europa.eu/de/registration-dossier/-/registered-dossier/15783
Y2O3	1314-36-9	solid: powder	white	400	n.s.	400	n.s.	4.85	20.3	50-0.3 um	n.r.	n.r.	n.r.	n.r.	0.0007	20	n.a.	n.a.	n.a.	n.r.	n.r.	n.r.	N	no flammability	non explosive	non oxidising	n.r.	n.a.	n.a.	n.a.	n.r.	n.r.	https://echa.europa.eu/de/registration-dossier/-/registered-dossier/14370
Nd2O3	1313-97-9	solid: powder	blue	2233	n.s.	3760	n.s.	7.24	n.s.	2-8 um	n.r.	n.r.	n.r.	n.r.	0.00074	20	n.a.	n.a.	n.a.	n.r.	n.r.	n.r.	N	no flammability	non explosive	non oxidising	n.r.	n.a.	n.a.	n.a.	n.r.	n.r.	https://echa.europa.eu/de/registration-dossier/-/registered-dossier/14946
Gd2O3	12064-62-9	solid: powder	white	600	101.325	3900	n.s.	7.93	19.9	0.5-8.76 um	n.r.	n.r.	n.r.	n.r.	0.0005	20	n.a.	n.a.	n.a.	n.r.	n.r.	n.r.	N	no flammability	n.r.	non oxidising	n.a.	n.a.	n.a.	n.a.	n.a.	n.a.	https://echa.europa.eu/de/registration-dossier/-/registered-dossier/22534
Dy2O3	1308-87-8	solid: powder	yellow	600	101.325	n.r.	n.r.	8.121	21.6	0.5-9.3 um	n.r.	n.r.	n.r.	n.r.	0.00016	20	n.a.	n.a.	n.a.	n.r.	n.r.	n.r.	N	no flammability	n.r.	non oxidising	n.a.	n.a.	n.a.	n.a.	n.a.	n.a.	https://echa.europa.eu/de/registration-dossier/-/registered-dossier/22648
rhodamine-6G	989-38-8	solid: powder	red	229.4	101.325	n.r.	n.r.	1.297	20	2.3-23.8 um	2.4e-11	25	0.1	24	77.9	20	n.a.	n.a.	n.a.	n.r.	n.r.	n.r.	N	no flammability	n.r.	non oxidising	n.a.	n.a.	n.a.	n.a.	n.a.	n.a.	https://echa.europa.eu/de/registration-dossier/-/registered-dossier/25449
V-Quin	n.a.	n.a.	n.a.	n.a.	n.a.	n.a.	n.a.	n.a.	n.a.	n.a.	n.a.	n.a.	n.a.	n.a.	n.a.	n.a.	n.a.	n.a.	n.a.	n.a.	n.a.	n.a.	n.a.	n.a.	n.a.	n.a.	n.a.	n.a.	n.a.	n.a.	n.a.	n.a.	n.a.
perylene ester (PTIE)	n.a.	n.a.	n.a.	n.a.	n.a.	n.a.	n.a.	n.a.	n.a.	n.a.	n.a.	n.a.	n.a.	n.a.	n.a.	n.a.	n.a.	n.a.	n.a.	n.a.	n.a.	n.a.	n.a.	n.a.	n.a.	n.a.	n.a.	n.a.	n.a.	n.a.	n.a.	n.a.	n.a.
perylene carboxylic bisimide (S-13)	n.a.	n.a.	n.a.	n.a.	n.a.	n.a.	n.a.	n.a.	n.a.	n.a.	n.a.	n.a.	n.a.	n.a.	n.a.	n.a.	n.a.	n.a.	n.a.	n.a.	n.a.	n.a.	n.a.	n.a.	n.a.	n.a.	n.a.	n.a.	n.a.	n.a.	n.a.	n.a.	n.a.
terrylene carboxylic bisimide (S-13TBI)	n.a.	n.a.	n.a.	n.a.	n.a.	n.a.	n.a.	n.a.	n.a.	n.a.	n.a.	n.a.	n.a.	n.a.	n.a.	n.a.	n.a.	n.a.	n.a.	n.a.	n.a.	n.a.	n.a.	n.a.	n.a.	n.a.	n.a.	n.a.	n.a.	n.a.	n.a.	n.a.	n.a.
N,N’-Bis(3-(triethoxysilyl)propyl)-1,7-Dipyrrolidinylperylene-3,4:9,10-tetracarboxylic acid bisimide	n.a.	n.a.	n.a.	n.a.	n.a.	n.a.	n.a.	n.a.	n.a.	n.a.	n.a.	n.a.	n.a.	n.a.	n.a.	n.a.	n.a.	n.a.	n.a.	n.a.	n.a.	n.a.	n.a.	n.a.	n.a.	n.a.	n.a.	n.a.	n.a.	n.a.	n.a.	n.a.	n.a.
Quinacridone	1047-16-1	solid: nanoform	violet	500	n.s.	n.r.	n.r.	1.498	20	1-100 um	n.r.	n.r.	2.2	24	0.0001	24	n.a.	n.a.	n.a.	n.r.	n.r.	n.r.	N	no flammability	n.r.	n.r.	Y	n.a.	n.a.	n.a.	n.r.	n.r.	https://echa.europa.eu/de/registration-dossier/-/registered-dossier/14755/1/1
Perylene-3,4,9,10-tetracrboxylic dianhydride (PTCDA)	128-69-8	solid: particulate/powder	red	500	n.s.	n.r.	n.r.	1.684	20	130-1390 um	n.r.	n.r.	1.3	25	5e-06	25	n.a.	n.a.	n.a.	n.r.	n.r.	n.r.	N	no flammability	non explosive	non oxidising	n.r.	n.a.	stable at RT	n.a.	n.r.	n.r.	https://echa.europa.eu/de/registration-dossier/-/registered-dossier/11837
Fluorescein-5-isothiocyanate	3326-32-7	solid: powder	brown-orange	360	n.s.	708.6	101.3	n.a.	n.a.	n.a.	n.a.	n.a.	3.9	25	n.a.	n.a.	n.a.	n.a.	n.a.	n.a.	n.a.	n.a.	n.a.	n.a.	n.a.	n.a.	n.a.	n.a.	n.a.	n.a.	n.a.	n.a.	https://www.sigmaaldrich.com/AT/en/sds/sigma/f4274
indocyanine green	3599-32-4	solid: powder/crystaline	dark green, black, blue	200	n.s.	n.a.	n.a.	n.a.	n.a.	n.a.	n.a.	n.a.	-0.29	n.s.	n.s.	n.s.	ethanol	n.a.	n.a.	n.a.	n.a.	n.a.	n.a.	n.a.	n.a.	n.a.	n.a.	n.a.	n.a.	6	n.a.	n.a.	https://pubchem.ncbi.nlm.nih.gov/compound/11967809
methylene blue	61-73-4	solid: powder/crystaline	dark green	110	n.s.	n.a.	n.a.	n.a.	n.a.	n.a.	933.25	25	0.75	n.a.	43.6	25	ethanol, chloroform	n.s.	n.s.	n.a.	n.a.	n.a.	n.a.	n.a.	n.a.	n.a.	n.a.	n.a.	n.a.	n.a.	3.14	.n.a	https://pubchem.ncbi.nlm.nih.gov/compound/6099
single walled carbon nano tubes	308068-56-6	solid: nanoform	black	400	n.s.	n.r.	n.r.	1.877	20	1-2.2 nm	n.r.	n.r.	n.r.	n.r.	0.001	20	n.r.	n.r.	n.r.	n.r.	n.r.	n.r.	N	no flammability	n.r.	n.r.	n.a.	n.a.	n.a.	n.a.	n.a.	n.a.	https://echa.europa.eu/de/registration-dossier/-/registered-dossier/18023
IR-775 chloride	199444-11-6	solid	n.a.	208	n.s.	n.a.	n.a.	n.a.	n.a.	n.a.	n.a.	n.a.	n.a.	n.a.	n.a.	n.a.	n.a.	n.a.	n.a.	n.a.	n.a.	n.a.	n.a.	n.a.	n.a.	n.a.	n.a.	n.a.	n.a.	n.a.	n.a.	n.a.	https://www.sigmaaldrich.com/AT/en/sds/aldrich/544914
IR-780 iodide	207399-07-3	solid	n.a.	232	n.s.	n.a.	n.a.	n.a.	n.a.	n.a.	n.a.	n.a.	n.a.	n.a.	n.a.	n.a.	n.a.	n.a.	n.a.	n.a.	n.a.	n.a.	n.a.	n.a.	n.a.	n.a.	n.a.	n.a.	n.a.	n.a.	n.a.	n.a.	https://www.sigmaaldrich.com/AT/en/sds/aldrich/425311
IR-783	115970-66-6	solid: crystalline	red brown	209	n.s.	n.a.	n.a.	n.a.	n.a.	n.a.	n.a.	n.a.	n.a.	n.a.	n.a.	n.a.	n.a.	n.a.	n.a.	n.a.	n.a.	n.a.	n.a.	n.a.	n.a.	n.a.	n.a.	n.a.	n.a.	n.a.	n.a.	n.a.	https://www.sigmaaldrich.com/AT/en/sds/aldrich/543292
IR-797 chloride	110992-55-7	solid: crystaline	n.a.	116	n.s.	n.a.	n.a.	n.a.	n.a.	n.a.	n.a.	n.a.	n.a.	n.a.	n.a.	n.a.	n.a.	n.a.	n.a.	n.a.	n.a.	n.a.	n.a.	n.a.	n.a.	n.a.	n.a.	n.a.	n.a.	n.a.	n.a.	n.a.	https://www.sigmaaldrich.com/AT/en/sds/aldrich/642339
IR-806	757960-10-4	n.a.	n.a.	n.a.	n.a.	n.a.	n.a.	n.a.	n.a.	n.a.	n.a.	n.a.	n.a.	n.a.	n.a.	n.a.	n.a.	n.a.	n.a.	n.a.	n.a.	n.a.	n.a.	n.a.	n.a.	n.a.	n.a.	n.a.	n.a.	n.a.	n.a.	n.a.	n.a.
CdTe core type quantum dots, COOH functionalized (710, 770 nm)	1306-25-8	solid: powder	black	1042	101.325	n.r.	n.r.	5.83	20	145. 67 um	n.r.	n.r.	n.r.	n.r.	1.9e-05	22	n.a.	n.a.	n.a.	n.r.	n.r.	n.r.	N	no flammability	n.r.	n.r.	n.r.	n.a.	n.a.	n.a.	n.r.	n.r.	https://echa.europa.eu/de/registration-dossier/-/registered-dossier/12227/4/3
PbS core-type quantum dots, oleic acid coated / without coat (900 nm - 1600 nm)	1314-87-0	solid: nanofrom	black	1114	n.s.	1281	n.s.	7.5	20	n.a.	n.a.	n.a.	n.a.	n.a.	0.0001	.s.	n.a.	n.a.	n.a.	n.a.	n.a.	n.a.	n.a.	n.a.	n.a.	n.a.	n.a.	n.a.	n.a.	n.a.	n.a.	n.a.	https://echa.europa.eu/de/registration-dossier/-/registered-dossier/11485/4/17	https://www.americanelements.com/printpdf/product/46438/sds
La2O3	1312-81-8	solid: crystalline	white	400	101.325	4200	101.325	6.51	20	24 um	n.r.	n.r.	n.r.	n.r.	6.96e-05	20	n.a.	n.a.	n.a.	n.r.	n.r.	n.r.	N	no flammability	non explosive	non oxidising	n.r.	n.a.	n.a.	n.a.	n.r.	n.r.	https://echa.europa.eu/de/registration-dossier/-/registered-dossier/15267
Pr2O3	12037-29-5	solid: powder	brown	2183	n.s.	3760	n.s.	6.5	20	2-50 um	n.r.	n.r.	n.r.	n.r.	1.27e-06	20	n.a.	n.a.	n.a.	n.r.	n.r.	n.r.	N	no flammability	n.r.	non oxidising	n.a.	n.a.	n.a.	n.a.	n.r.	n.r.	https://echa.europa.eu/de/registration-dossier/-/registered-dossier/15875
Er2O3	12061-16-4	solid: powder	pink	2344	n.s.	3920	n.s.	8.64	20	2-10 um	n.r.	n.r.	n.r.	n.r.	4.9e-06	29	n.a.	n.a.	n.a.	n.r.	n.r.	n.r.	n.r.	no flammability	n.r.	non oxidising	n.r.	n.a.	n.a.	n.a.	n.r.	n.r.	https://echa.europa.eu/de/registration-dossier/-/registered-dossier/10619
Yb2O3	1314-37-0	solid: powder	white	600	n.s.	n.r.	n.r.	9.152	21.9	5.17 um	n.r.	n.r.	n.r.	n.r.	0.000269	20	n.a.	n.a.	n.a.	n.r.	n.r.	n.r.	N	no flammability	n.r.	non oxidising	n.a.	n.a.	n.a.	n.a.	n.a.	n.a.	https://echa.europa.eu/de/registration-dossier/-/registered-dossier/26773
Y2O3:Eu	68585-82-0	solid: powder	white	400	n.s.	400	n.s.	5.05	20	10.387 um	0	25	n.r.	n.r.	6.63e-07	20	n.a.	n.a.	n.a.	n.r.	n.r.	n.r.	N	n.r.	non explosive	non oxidising	n.r.	n.a.	n.a.	n.a.	n.r.	n.r.	https://echa.europa.eu/de/registration-dossier/-/registered-dossier/5386
Al2Ba2Mg2O7	63774-55-0	solid: powder	white	n.a.	n.a.	n.a.	n.a.	n.a.	n.a.	n.a.	n.a.	n.a.	n.a.	n.a.	n.a.	n.a.	n.a.	n.a.	n.a.	n.a.	n.a.	n.a.	n.a.	n.a.	n.a.	n.a.	n.a.	n.a.	n.a.	n.a.	n.a.	n.a.	https://www.americanelements.com/printpdf/product/56007/sds
MgO	1309-48-4	solid: powder	white	2852	n.a.	3600	101.325	3.58	n.a.	n.a.	n.a.	n.a.	n.a.	n.a.	n.a.	n.a.	n.a.	n.a.	n.a.	n.a.	n.a.	n.a.	n.a.	n.a.	n.a.	n.a.	n.a.	n.a.	n.a.	n.a.	n.a.	n.a.	http://www.chemspider.com/Chemical-Structure.5254017.html?rid=50cff674-e778-47cf-ba5d-24f05047752f
Sm(III)2O3	12060-58-1	solid: crystalline	yellow-white	2335	101.325	n.r.	n.r.	7.85	20	n.r.	n.r.	n.r.	n.r.	n.r.	0.000963	20	n.a.	n.a.	n.a.	n.r.	n.r.	n.r.	n.r.	no flammability	non explosive	non oxidising	n.a.	n.a.	n.a.	n.a.	n.a.	n.a.	https://echa.europa.eu/de/registration-dossier/-/registered-dossier/13854/4/7
Y2O3:Yb3+	68585-83-1	n.a.	n.a.	n.a.	n.a.	n.a.	n.a.	n.a.	n.a.	n.a.	n.a.	n.a.	n.a.	n.a.	n.a.	n.a.	n.a.	n.a.	n.a.	n.a.	n.a.	n.a.	n.a.	n.a.	n.a.	n.a.	n.a.	n.a.	n.a.	n.a.	n.a.	n.a.	n.a.
Gd2O3:Eu	68609-38-1	n.a.	n.a.	n.a.	n.a.	n.a.	n.a.	n.a.	n.a.	n.a.	n.a.	n.a.	n.a.	n.a.	n.a.	n.a.	n.a.	n.a.	n.a.	n.a.	n.a.	n.a.	n.a.	n.a.	n.a.	n.a.	n.a.	n.a.	n.a.	n.a.	n.a.	n.a.	n.a.
Y2O3:Er3+	n.a.	n.a.	n.a.	n.a.	n.a.	n.a.	n.a.	n.a.	n.a.	n.a.	n.a.	n.a.	n.a.	n.a.	n.a.	n.a.	n.a.	n.a.	n.a.	n.a.	n.a.	n.a.	n.a.	n.a.	n.a.	n.a.	n.a.	n.a.	n.a.	n.a.	n.a.	n.a.	n.a.
Gd2O3:Er3+	n.a.	n.a.	n.a.	n.a.	n.a.	n.a.	n.a.	n.a.	n.a.	n.a.	n.a.	n.a.	n.a.	n.a.	n.a.	n.a.	n.a.	n.a.	n.a.	n.a.	n.a.	n.a.	n.a.	n.a.	n.a.	n.a.	n.a.	n.a.	n.a.	n.a.	n.a.	n.a.	n.a.
Gd2O3:Yb3+	n.a.	n.a.	n.a.	n.a.	n.a.	n.a.	n.a.	n.a.	n.a.	n.a.	n.a.	n.a.	n.a.	n.a.	n.a.	n.a.	n.a.	n.a.	n.a.	n.a.	n.a.	n.a.	n.a.	n.a.	n.a.	n.a.	n.a.	n.a.	n.a.	n.a.	n.a.	n.a.	n.a.
Ga(III)2O3	12024-21-4	n.a.	n.a.	n.a.	n.a.	n.a.	n.a.	n.a.	n.a.	n.a.	n.a.	n.a.	n.a.	n.a.	n.a.	n.a.	n.a.	n.a.	n.a.	n.a.	n.a.	n.a.	n.a.	n.a.	n.a.	n.a.	n.a.	n.a.	n.a.	n.a.	n.a.	n.a.	n.a.
Y2O3:Hf3+:Er3+	n.a.	n.a.	n.a.	n.a.	n.a.	n.a.	n.a.	n.a.	n.a.	n.a.	n.a.	n.a.	n.a.	n.a.	n.a.	n.a.	n.a.	n.a.	n.a.	n.a.	n.a.	n.a.	n.a.	n.a.	n.a.	n.a.	n.a.	n.a.	n.a.	n.a.	n.a.	n.a.	n.a.
Y2O3:Hf3+	n.a.	n.a.	n.a.	n.a.	n.a.	n.a.	n.a.	n.a.	n.a.	n.a.	n.a.	n.a.	n.a.	n.a.	n.a.	n.a.	n.a.	n.a.	n.a.	n.a.	n.a.	n.a.	n.a.	n.a.	n.a.	n.a.	n.a.	n.a.	n.a.	n.a.	n.a.	n.a.	n.a.
Tm2O3	12036-44-1	solid: powder	yellow	2425	n.s.	n.a.	n.a.	n.a.	n.a.	n.a.	n.a.	n.a.	-0.363	n.s.	n.a.	n.a.	n.a.	n.a.	n.a.	n.a.	n.a.	n.a.	n.a.	n.a.	n.a.	n.a.	n.a.	n.a.	n.a.	n.a.	n.a.	n.a.	http://www.chemspider.com/Chemical-Structure.3753585.html?rid=feb09781-aedc-40ff-911b-0f58635eb465; https://www.sigmaaldrich.com/AT/en/sds/aldrich/289167
Tb4O7	12037-01-3	solid: powder	brown	2340	n.s.	n.a.	n.a.	n.a.	n.a.	n.a.	n.a.	n.a.	n.a.	n.a.	n.a.	n.a.	n.a.	n.a.	n.a.	n.a.	n.a.	n.a.	n.a.	n.a.	n.a.	n.a.	n.a.	n.a.	n.a.	n.a.	n.a.	n.a.	https://echa.europa.eu/de/registration-dossier/-/registered-dossier/27476/4/2	http://www.chemspider.com/Chemical-Structure.17339486.html?rid=001eff78-c9c4-4e7d-bd22-5f90492e7114
Tb2O3	12036-41-8	solid: powder	white	n.a.	n.a.	n.a.	n.a.	n.a.	n.a.	n.a.	n.a.	n.a.	n.a.	n.a.	n.a.	n.a.	n.a.	n.a.	n.a.	n.a.	n.a.	n.a.	n.a.	n.a.	n.a.	n.a.	n.a.	n.a.	n.a.	n.a.	n.a.	n.a.	https://www.sigmaaldrich.com/AT/en/sds/aldrich/590509
9(10H)-Acridone	578-95-0	solid: powder	yellow-green	300	n.s.	355	n.s.	1.2	n.s.	n.a.	n.a.	n.a.	2.57	n.s.	n.a.	n.a.	n.a.	n.a.	n.a.	n.a.	155	n.s.	n.a.	n.a.	n.a.	n.a.	n.a.	n.a.	n.a.	n.a.	n.a.	n.a.	http://www.chemspider.com/Chemical-Structure.10188539.html
(9-Oxo-9H-acridin-10-yl)-acetic Acid	38609-97-1	solid: crystalline	light yellow	289	n.s.	486	n.s.	1.362	n.s.	n.a.	n.a.	n.a.	1.327	n.s.	n.a.	n.a.	DMSO	25.3	n.s.	n.a.	n.a.	n.a.	n.a.	n.a.	n.a.	n.a.	n.a.	n.a.	n.a.	n.a.	n.a.	n.a.	http://www.chemspider.com/Chemical-Structure.34903.html?rid=d93ed3e0-ce37-4d61-8556-f9053c65e2b0	https://www.sigmaaldrich.com/AT/en/sds/sigma/17927
6-(2-bromo-9-oxoacridin-10-yl)hexanoic acid	n.a.	n.a.	n.a.	n.a.	n.a.	n.a.	n.a.	n.a.	n.a.	n.a.	n.a.	n.a.	n.a.	n.a.	n.a.	n.a.	n.a.	n.a.	n.a.	n.a.	n.a.	n.a.	n.a.	n.a.	n.a.	n.a.	n.a.	n.a.	n.a.	n.a.	n.a.	n.a.	n.a.
6-(2,7-Bromo-9-oxo-9H-acridin-10-yl)-hexanoic Acid	n.a.	n.a.	n.a.	n.a.	n.a.	n.a.	n.a.	n.a.	n.a.	n.a.	n.a.	n.a.	n.a.	n.a.	n.a.	n.a.	n.a.	n.a.	n.a.	n.a.	n.a.	n.a.	n.a.	n.a.	n.a.	n.a.	n.a.	n.a.	n.a.	n.a.	n.a.	n.a.	n.a.
6-(2-Sulfo-9-oxo-9H-acridin-10-yl)-hexanoic Acid	n.a.	n.a.	n.a.	n.a.	n.a.	n.a.	n.a.	n.a.	n.a.	n.a.	n.a.	n.a.	n.a.	n.a.	n.a.	n.a.	n.a.	n.a.	n.a.	n.a.	n.a.	n.a.	n.a.	n.a.	n.a.	n.a.	n.a.	n.a.	n.a.	n.a.	n.a.	n.a.	n.a.
6-(2-Bromo-7-sulfo-9-oxo-9H-acridin-10-yl)-hexanoic Acid	n.a.	n.a.	n.a.	n.a.	n.a.	n.a.	n.a.	n.a.	n.a.	n.a.	n.a.	n.a.	n.a.	n.a.	n.a.	n.a.	n.a.	n.a.	n.a.	n.a.	n.a.	n.a.	n.a.	n.a.	n.a.	n.a.	n.a.	n.a.	n.a.	n.a.	n.a.	n.a.	n.a.
2-Carboxymethyl-7-chloro-9-oxo-9,10-dihydroacridine	n.a.	n.a.	n.a.	n.a.	n.a.	n.a.	n.a.	n.a.	n.a.	n.a.	n.a.	n.a.	n.a.	n.a.	n.a.	n.a.	n.a.	n.a.	n.a.	n.a.	n.a.	n.a.	n.a.	n.a.	n.a.	n.a.	n.a.	n.a.	n.a.	n.a.	n.a.	n.a.	n.a.
9-Oxo-9,10-dihydroacridine-4-carboxylic acid	24782-64-7	solid:	n.a.	n.a.	n.a.	469	101.325	1.4	n.s.	n.a.	n.a.	n.a.	1.6	n.s.	n.a.	n.a.	n.a.	n.a.	n.a.	0.061	238	n.s.	n.a.	n.a.	n.a.	n.a.	n.a.	n.a.	n.a.	n.a.	n.a.	n.a.	http://www.chemspider.com/Chemical-Structure.2798341.html?rid=6185e3f3-61cb-4f24-b20f-7734ab492548
9-Oxo-9,10-dihydroacridine-4-carboxylic Acid (6-Carboxyhexyl)amide	n.a.	n.a.	n.a.	n.a.	n.a.	n.a.	n.a.	n.a.	n.a.	n.a.	n.a.	n.a.	n.a.	n.a.	n.a.	n.a.	n.a.	n.a.	n.a.	n.a.	n.a.	n.a.	n.a.	n.a.	n.a.	n.a.	n.a.	n.a.	n.a.	n.a.	n.a.	n.a.	n.a.
6-(2-Acetamido-9-oxo-9H-acridin-10-yl)-hexanoic Acid	n.a.	n.a.	n.a.	n.a.	n.a.	n.a.	n.a.	n.a.	n.a.	n.a.	n.a.	n.a.	n.a.	n.a.	n.a.	n.a.	n.a.	n.a.	n.a.	n.a.	n.a.	n.a.	n.a.	n.a.	n.a.	n.a.	n.a.	n.a.	n.a.	n.a.	n.a.	n.a.	n.a.
6-(2,7-Bis-acetamido-9-oxo-9Hacridin-10-yl)-hexanoic Acid	n.a.	n.a.	n.a.	n.a.	n.a.	n.a.	n.a.	n.a.	n.a.	n.a.	n.a.	n.a.	n.a.	n.a.	n.a.	n.a.	n.a.	n.a.	n.a.	n.a.	n.a.	n.a.	n.a.	n.a.	n.a.	n.a.	n.a.	n.a.	n.a.	n.a.	n.a.	n.a.	n.a.
6-(2-Fluoro-9-oxo-9H-acridin-10-yl)-hexanoic Acid	n.a.	n.a.	n.a.	n.a.	n.a.	n.a.	n.a.	n.a.	n.a.	n.a.	n.a.	n.a.	n.a.	n.a.	n.a.	n.a.	n.a.	n.a.	n.a.	n.a.	n.a.	n.a.	n.a.	n.a.	n.a.	n.a.	n.a.	n.a.	n.a.	n.a.	n.a.	n.a.	n.a.
6-(2-Methoxy-9-oxo-9H-acridin-10-yl)-hexanoic Acid	n.a.	n.a.	n.a.	n.a.	n.a.	n.a.	n.a.	n.a.	n.a.	n.a.	n.a.	n.a.	n.a.	n.a.	n.a.	n.a.	n.a.	n.a.	n.a.	n.a.	n.a.	n.a.	n.a.	n.a.	n.a.	n.a.	n.a.	n.a.	n.a.	n.a.	n.a.	n.a.	n.a.
6-(2-Methyl-9-oxo-9H-acridin-10-yl)-hexanoic Acid	n.a.	n.a.	n.a.	n.a.	n.a.	n.a.	n.a.	n.a.	n.a.	n.a.	n.a.	n.a.	n.a.	n.a.	n.a.	n.a.	n.a.	n.a.	n.a.	n.a.	n.a.	n.a.	n.a.	n.a.	n.a.	n.a.	n.a.	n.a.	n.a.	n.a.	n.a.	n.a.	n.a.
O-(N-Succinimidyl)-6-(9-oxo-9H-acridin-10-yl)-hexanoate	n.a.	n.a.	n.a.	n.a.	n.a.	n.a.	n.a.	n.a.	n.a.	n.a.	n.a.	n.a.	n.a.	n.a.	n.a.	n.a.	n.a.	n.a.	n.a.	n.a.	n.a.	n.a.	n.a.	n.a.	n.a.	n.a.	n.a.	n.a.	n.a.	n.a.	n.a.	n.a.	n.a.
O-(N-Succinimidyl)-6-(2-acetamido-9-oxo-9H-acridin-10-yl)-hexanoate	n.a.	n.a.	n.a.	n.a.	n.a.	n.a.	n.a.	n.a.	n.a.	n.a.	n.a.	n.a.	n.a.	n.a.	n.a.	n.a.	n.a.	n.a.	n.a.	n.a.	n.a.	n.a.	n.a.	n.a.	n.a.	n.a.	n.a.	n.a.	n.a.	n.a.	n.a.	n.a.	n.a.
N-(Maleimido)-ethyl-6-(9-oxo-9Hacridin-10-yl)-hexanamide	n.a.	n.a.	n.a.	n.a.	n.a.	n.a.	n.a.	n.a.	n.a.	n.a.	n.a.	n.a.	n.a.	n.a.	n.a.	n.a.	n.a.	n.a.	n.a.	n.a.	n.a.	n.a.	n.a.	n.a.	n.a.	n.a.	n.a.	n.a.	n.a.	n.a.	n.a.	n.a.	n.a.
N-(aminoethyl)-maleimide hydrochloride	134272-64-3	solid: powder	n.a.	163	n.s.	308.2	n.s.	n.a.	n.a.	n.a.	n.a.	n.a.	n.a.	n.a.	n.a.	n.a.	n.a.	n.a.	n.a.	n.a.	n.a.	n.a.	n.a.	n.a.	n.a.	n.a.	n.a.	n.a.	n.a.	n.a.	n.a.	n.a.	http://www.chemspider.com/Chemical-Structure.13658385.html?rid=7b8ee9db-1853-416a-b6d3-fcbddaf6fc51	https://www.sigmaaldrich.com/AT/en/sds/aldrich/809322
7,14-Dioxo-5,7,12,14-tetrahydroquino[2,3-b]acridine-2,4,9,11-tetrasulfonic Acid	n.a.	n.a.	n.a.	n.a.	n.a.	n.a.	n.a.	n.a.	n.a.	n.a.	n.a.	n.a.	n.a.	n.a.	n.a.	n.a.	n.a.	n.a.	n.a.	n.a.	n.a.	n.a.	n.a.	n.a.	n.a.	n.a.	n.a.	n.a.	n.a.	n.a.	n.a.	n.a.	n.a.
6-[2,9-Dibromo-12-(5-carboxy-pentyl)-7,14-dioxo-7,14-dihydro-12H-quino[2,3-b]acridin-5-yl]-hexanoic Acid	n.a.	n.a.	n.a.	n.a.	n.a.	n.a.	n.a.	n.a.	n.a.	n.a.	n.a.	n.a.	n.a.	n.a.	n.a.	n.a.	n.a.	n.a.	n.a.	n.a.	n.a.	n.a.	n.a.	n.a.	n.a.	n.a.	n.a.	n.a.	n.a.	n.a.	n.a.	n.a.	n.a.
6-(12-Ethyl-7,14-dioxo-2,9-disulfo-7,14-dihydro-12H-quino[2,3-b]acridin-5-yl)-hexanoic Acid	n.a.	n.a.	n.a.	n.a.	n.a.	n.a.	n.a.	n.a.	n.a.	n.a.	n.a.	n.a.	n.a.	n.a.	n.a.	n.a.	n.a.	n.a.	n.a.	n.a.	n.a.	n.a.	n.a.	n.a.	n.a.	n.a.	n.a.	n.a.	n.a.	n.a.	n.a.	n.a.	n.a.
O-(N-Succinimidyl-6-(12-ethyl-7,14-dioxo-2,9-disulfo-7,14-dihydro-12H - quino[2,3-b]acridin-5-yl)-hexanoate	n.a.	n.a.	n.a.	n.a.	n.a.	n.a.	n.a.	n.a.	n.a.	n.a.	n.a.	n.a.	n.a.	n.a.	n.a.	n.a.	n.a.	n.a.	n.a.	n.a.	n.a.	n.a.	n.a.	n.a.	n.a.	n.a.	n.a.	n.a.	n.a.	n.a.	n.a.	n.a.	n.a.
Y2SiO5	12027-88-2	solid: powder	white	2000	n.s.	n.a.	n.a.	4.44	n.s.	n.a.	n.a.	n.a.	n.a.	n.a.	n.a.	n.a.	n.a.	n.a.	n.a.	n.a.	n.a.	n.a.	n.a.	n.a.	n.a.	n.a.	n.a.	n.a.	n.a.	n.a.	n.a.	n.a.	https://www.americanelements.com/yttrium-silicate-12027-88-2
Y2SiO5:Pr3+	n.a.	n.a.	n.a.	n.a.	n.a.	n.a.	n.a.	n.a.	n.a.	n.a.	n.a.	n.a.	n.a.	n.a.	n.a.	n.a.	n.a.	n.a.	n.a.	n.a.	n.a.	n.a.	n.a.	n.a.	n.a.	n.a.	n.a.	n.a.	n.a.	n.a.	n.a.	n.a.	n.a.
Y3Al5O12:Er3+	n.a.	n.a.	n.a.	n.a.	n.a.	n.a.	n.a.	n.a.	n.a.	n.a.	n.a.	n.a.	n.a.	n.a.	n.a.	n.a.	n.a.	n.a.	n.a.	n.a.	n.a.	n.a.	n.a.	n.a.	n.a.	n.a.	n.a.	n.a.	n.a.	n.a.	n.a.	n.a.	n.a.
Y3Al5O12	12005-21-9	solid: powder	yellow	1440	n.s.	n.r.	n.r.	4.55	20	27.16 um	n.r.	n.r.	n.r.	n.r.	0.0001	20	n.a.	n.a.	n.a.	n.r.	n.r.	n.r.	N	no flammability	non explosive	non oxidising	n.a.	n.a.	n.a.	n.a.	n.a.	n.a.	https://echa.europa.eu/de/registration-dossier/-/registered-dossier/16387/4/16
PTMSDPA (poly[1-phenyl-2-[p-(trimethylsilyl)phenyl]acetylene])	n.a.	n.a.	n.a.	n.a.	n.a.	n.a.	n.a.	n.a.	n.a.	n.a.	n.a.	n.a.	n.a.	n.a.	n.a.	n.a.	n.a.	n.a.	n.a.	n.a.	n.a.	n.a.	n.a.	n.a.	n.a.	n.a.	n.a.	n.a.	n.a.	n.a.	n.a.	n.a.	n.a.
Fe(II)O	1345-25-1	solid: powder	black	1369	n.s.	n.r.	n.r.	5.7	n.s.	1 um	n.r.	n.r.	n.r.	n.r.	1e-06	n.s.	n.a.	n.a.	n.a.	n.r.	n.r.	n.r.	n.r.	no flammability	n.r.	n.r.	n.r.	n.a.	n.a.	n.a.	n.r.	n.r.	https://echa.europa.eu/de/registration-dossier/-/registered-dossier/13534/4/23
ZnO	1314-13-2	solid: powder	white	1975	101.325	n.r.	n.r.	5.68	20	1.05 um	n.r.	n.r.	n.r.	n.r.	0.0029	20	n.a.	n.a.	n.a.	n.r.	n.r.	n.r.	n.r.	n.r.	n.r.	non oxidising	n.r.	n.a.	n.a.	6.72	n.r.	n.r.	https://echa.europa.eu/de/registration-dossier/-/registered-dossier/16139/4/23
ZnFe2O4	12063-19-3	solid powder	red brown	n.a.	n.a.	n.a.	n.a.	n.a.	n.a.	n.a.	n.a.	n.a.	n.a.	n.a.	n.a.	n.a.	n.a.	n.a.	n.a.	n.a.	n.a.	n.a.	n.a.	n.a.	n.a.	n.a.	n.a.	n.a.	n.a.	n.a.	n.a.	n.a.	https://www.sigmaaldrich.com/AT/en/sds/aldrich/633844
Fe2O3	1309-37-1	solid: powder	red	1565	101.3	n.r.	n.r.	5.25	25	118 nm	n.r.	n.r.	n.r.	n.r.	1e-06	20	n.a.	n.a.	n.a.	n.r.	n.r.	n.r.	n.r.	n.r.	n.r.	n.r.	n.r.	n.a.	n.r.	n.a.	n.r.	n.r.	https://echa.europa.eu/de/registration-dossier/-/registered-dossier/15552/4/23
Fe3O4	1317-61-9	solid	black	1597	101.325	n.r.	n.r.	5.17	20	100 nm	n.r.	n.r.	n.r.	n.r.	1e-07	20	n.a.	n.a.	n.a.	n.r.	n.r.	n.r.	n.r.	no flammability	n.r.	n.r.	n.r.	n.a.	n.r.	n.a.	n.r.	n.r.	https://echa.europa.eu/de/registration-dossier/-/registered-dossier/15989/4/23
Graphene Oxid	n.a.	solid: powder	bown	124	n.s.	n.r.	n.r.	1.3	20	44-250 um	n.r.	n.r.	n.r.	n.r.	0.4	20	n.a.	n.a.	n.a.	n.r.	n.r.	n.r.	N	no flammability	n.r.	n.r.	n.a.	n.a.	n.a.	n.a.	n.a.	n.a.	https://echa.europa.eu/de/registration-dossier/-/registered-dossier/27774/4/16
Graphene Quantum Dots	7440-44-0	solid: powder	black	n.r.	n.r.	n.r.	n.r.	2.31	20	20.5 um	n.r.	n.r.	n.r.	n.r.	0.0001	20	n.a.	n.a.	n.a.	n.r.	n.r.	n.r.	N	no flammability	n.r.	n.r.	n.r.	n.a.	n.a.	n.a.	n.r.	n.r.	https://echa.europa.eu/de/registration-dossier/-/registered-dossier/15441/4/23
	#N/A
	#N/A
	#N/A
	#N/A
	#N/A
	#N/A
	#N/A
	#N/A
	#N/A
	#N/A
	#N/A
	#N/A
	#N/A
	#N/A
	#N/A
	#N/A
	#N/A

## Sheet: Fluorescence
Data on (up-conversion) fluorescence spectroscopy			IR spectrum																						UV-Vis spectrum
													Emission										Quantum yield		Absorption								Emission												Quantum yield
Possible markers for tracer-based sorting	CAS Registry Number	Detection technique	Absorption										Excitation			Peak 1		Peak 2		Peak 3					Peaks	Peak 1		Peak 2		Peak 3			Excitation				Peaks	Peak 1		Peak 2		Peak 3
Marker name	CAS	Method	Spectrum	Solvent	Peaks	nm	cm-1	nm6	cm-2	nm7	cm-3	Source	nm3	cm-13	Peaks4	nm2	cm-12	nm12	cm-124	nm13	cm-122	Source2	%	keV5	Peaks2	nm5	cm-14	nm8	cm-144	nm9	cm-142	Source3	nm4	cm-15	nm14	cm-16	Peaks3	nm28	cm-129	nm10	cm-1293	nm11	cm-130	Source210	%11	Φ	Source312
4,4'-bis(benzoxzol-2-yl)stilbene	1533-45-5	UV-Vis	FTIR		3	13333.3	750	14285.7	700	13071.9	765	https://pubchem.ncbi.nlm.nih.gov/compound/5702717#section=IR-Spectra					#DIV/0!		#DIV/0!						3	358	27933	374	26738	395	25316.5	Fourati et al., 2013	350	28571.4		#DIV/0!	3	384	26041.7	434	23041.5	474	21097	Fourati et al., 2013	88	0.88	Fourati et al., 2013
2,5-bis(5-tert-butyl-benzoxazol-2-yl)thiophene	7128-64-5	UV-Vis	FTIR		1	12269.9	815	#DIV/0!		#DIV/0!		https://pubchem.ncbi.nlm.nih.gov/compound/292429#section=IR-Spectra					#DIV/0!		#DIV/0!						3	358	27933	378	26455	398	25125.6	Fourati et al., 2011	355	28169		#DIV/0!	3	408	24509.8	430	23255.8	462	21645	Fourato et al., 2011	60	0.6	Fourato et al., 2011
CeO2	1306-38-3	UV-Vis, XRF, IR	Transmission IR +FTIR		3	20833.3	480	18348.6	545	15456	647	https://pubchem.ncbi.nlm.nih.gov/compound/73963#section=Physical-Description; Sakthiraj-Karthikeyan et al., 2019					#DIV/0!		#DIV/0!						1	349	28653.3		#DIV/0!		#DIV/0!	Jayakumar et al., 2019	250	40000	380	26315.8	2	406	24630.5	488	20491.8		#DIV/0!	Bazhukova et al., 2019; Sakthiraj-Karthikeyan et al., 2019	0
Y2O3	1314-36-9	UV-Vis, XRF, IR	Transmission IR		1	21505.4	465	#DIV/0!		#DIV/0!		https://spectrabase.com/spectrum/8OG8SoWUW2F					#DIV/0!		#DIV/0!								#DIV/0!		#DIV/0!		#DIV/0!		230	43478.3		#DIV/0!	1	360	27777.8		#DIV/0!		#DIV/0!	Srinivasan et al., 2009	0
Nd2O3	1313-97-9	XRF	ATR-IR		1	2773.93	3605	#DIV/0!		#DIV/0!		https://pubchem.ncbi.nlm.nih.gov/compound/159373#section=ATR-IR-Spectra					#DIV/0!		#DIV/0!								#DIV/0!		#DIV/0!		#DIV/0!			#DIV/0!		#DIV/0!			#DIV/0!		#DIV/0!		#DIV/0!		0
Gd2O3	12064-62-9	XRF	ATR-IR		3	22988.5	435	23980.8	417	24813.9	403	https://spectrabase.com/spectrum/Agf61lle0qg					#DIV/0!		#DIV/0!								#DIV/0!		#DIV/0!		#DIV/0!			#DIV/0!		#DIV/0!			#DIV/0!		#DIV/0!		#DIV/0!		0
Dy2O3	1308-87-8	XRF	ATR-IR		2	22075.1	453	24813.9	403	#DIV/0!		https://spectrabase.com/spectrum/InPQHX0SgG2					#DIV/0!		#DIV/0!								#DIV/0!		#DIV/0!		#DIV/0!			#DIV/0!		#DIV/0!			#DIV/0!		#DIV/0!		#DIV/0!		0
rhodamine-6G	989-38-8	UV-Vis	FTIR		2	6535.95	1530	6688.96	1495	#DIV/0!		https://spectrabase.com/spectrum/LoN8HiEhy6					#DIV/0!		#DIV/0!								#DIV/0!		#DIV/0!		#DIV/0!		350	28571.4		#DIV/0!	2	567	17636.7	585	17094		#DIV/0!	Arenas-Vivo et al., 2017	0
V-Quin	n.a.	UV-Vis				#DIV/0!		#DIV/0!		#DIV/0!							#DIV/0!		#DIV/0!								#DIV/0!		#DIV/0!		#DIV/0!			#DIV/0!		#DIV/0!			#DIV/0!		#DIV/0!		#DIV/0!		0
perylene ester (PTIE)	n.a.	IR				#DIV/0!		#DIV/0!		#DIV/0!							#DIV/0!		#DIV/0!								#DIV/0!		#DIV/0!		#DIV/0!			#DIV/0!		#DIV/0!			#DIV/0!		#DIV/0!		#DIV/0!		0
perylene carboxylic bisimide (S-13)	n.a.	IR				#DIV/0!		#DIV/0!		#DIV/0!							#DIV/0!		#DIV/0!								#DIV/0!		#DIV/0!		#DIV/0!			#DIV/0!		#DIV/0!			#DIV/0!		#DIV/0!		#DIV/0!		0
terrylene carboxylic bisimide (S-13TBI)	n.a.	IR				#DIV/0!		#DIV/0!		#DIV/0!							#DIV/0!		#DIV/0!								#DIV/0!		#DIV/0!		#DIV/0!			#DIV/0!		#DIV/0!			#DIV/0!		#DIV/0!		#DIV/0!		0
N,N’-Bis(3-(triethoxysilyl)propyl)-1,7-Dipyrrolidinylperylene-3,4:9,10-tetracarboxylic acid bisimide	n.a.	IR				#DIV/0!		#DIV/0!		#DIV/0!							#DIV/0!		#DIV/0!								#DIV/0!		#DIV/0!		#DIV/0!			#DIV/0!		#DIV/0!			#DIV/0!		#DIV/0!		#DIV/0!		0
Quinacridone	1047-16-1	UV-Vis	FTIR		3	6134.97	1630	6250	1600	6451.61	1550	https://pubchem.ncbi.nlm.nih.gov/compound/13976#section=IR-Spectra					#DIV/0!		#DIV/0!								#DIV/0!		#DIV/0!		#DIV/0!			#DIV/0!		#DIV/0!			#DIV/0!		#DIV/0!		#DIV/0!		0
Perylene-3,4,9,10-tetracrboxylic dianhydride (PTCDA)	128-69-8	IR	FTIR		4	5617.98	1780	5698.01	1755	5730.66	1745	https://pubchem.ncbi.nlm.nih.gov/compound/67191#section=IR-Spectra					#DIV/0!		#DIV/0!								#DIV/0!		#DIV/0!		#DIV/0!			#DIV/0!		#DIV/0!			#DIV/0!		#DIV/0!		#DIV/0!		0
Fluorescein-5-isothiocyanate	3326-32-7	IR	FTIR		3	3384.09	2955	3418.8	2925	3502.63	2855	https://pubchem.ncbi.nlm.nih.gov/compound/18730#section=IR-Spectra					#DIV/0!		#DIV/0!								#DIV/0!		#DIV/0!		#DIV/0!		492	20325.2		#DIV/0!	1	520	19230.8		#DIV/0!		#DIV/0!	https://www.sigmaaldrich.com/AT/de/product/mm/34321m	0
indocyanine green	3599-32-4	IR	FTIR + ATR-IR		5	7092.2	1410	3407.16	2935	3496.5	2860	https://pubchem.ncbi.nlm.nih.gov/compound/11967809#section=FTIR-Spectra					#DIV/0!		#DIV/0!								#DIV/0!		#DIV/0!		#DIV/0!			#DIV/0!		#DIV/0!			#DIV/0!		#DIV/0!		#DIV/0!		0
methylene blue	61-73-4	IR	FTIR		1	6250	1600	#DIV/0!		#DIV/0!		https://pubchem.ncbi.nlm.nih.gov/compound/6099#section=FTIR-Spectra					#DIV/0!		#DIV/0!								#DIV/0!		#DIV/0!		#DIV/0!			#DIV/0!		#DIV/0!			#DIV/0!		#DIV/0!		#DIV/0!		0
single walled carbon nano tubes	308068-56-6	IR	Vapor Phase IR		1	3316.75	3015	#DIV/0!		#DIV/0!		https://pubchem.ncbi.nlm.nih.gov/compound/5462310#section=Spectral-Information					#DIV/0!		#DIV/0!								#DIV/0!		#DIV/0!		#DIV/0!			#DIV/0!		#DIV/0!			#DIV/0!		#DIV/0!		#DIV/0!		0
IR-775 chloride	199444-11-6	IR				#DIV/0!		#DIV/0!		#DIV/0!							#DIV/0!		#DIV/0!								#DIV/0!		#DIV/0!		#DIV/0!			#DIV/0!		#DIV/0!			#DIV/0!		#DIV/0!		#DIV/0!		0
IR-780 iodide	207399-07-3	IR	FTIR		3	3378.38	2960	3418.8	2925	3502.63	2855	https://pubchem.ncbi.nlm.nih.gov/compound/53400653#section=FTIR-Spectra					#DIV/0!		#DIV/0!								#DIV/0!		#DIV/0!		#DIV/0!			#DIV/0!		#DIV/0!			#DIV/0!		#DIV/0!		#DIV/0!		0
IR-783	115970-66-6	IR	FTIR		7	3418.8	2925	8733.62	1145	9009.01	1110	https://pubchem.ncbi.nlm.nih.gov/compound/53438012#section=FTIR-Spectra					#DIV/0!		#DIV/0!								#DIV/0!		#DIV/0!		#DIV/0!			#DIV/0!		#DIV/0!			#DIV/0!		#DIV/0!		#DIV/0!		0
IR-797 chloride	110992-55-7	IR	Transmission-IR		3	3384.09	2955	3418.8	2925	3502.63	2855	https://spectrabase.com/spectrum/9zRhpbmjHFg					#DIV/0!		#DIV/0!								#DIV/0!		#DIV/0!		#DIV/0!			#DIV/0!		#DIV/0!			#DIV/0!		#DIV/0!		#DIV/0!		0
IR-806	757960-10-4	IR				#DIV/0!		#DIV/0!		#DIV/0!							#DIV/0!		#DIV/0!								#DIV/0!		#DIV/0!		#DIV/0!			#DIV/0!		#DIV/0!			#DIV/0!		#DIV/0!		#DIV/0!		0
CdTe core type quantum dots, COOH functionalized (710, 770 nm)	1306-25-8	IR				#DIV/0!		#DIV/0!		#DIV/0!						670	14925.4	800	12500				20				#DIV/0!		#DIV/0!		#DIV/0!			#DIV/0!		#DIV/0!			#DIV/0!		#DIV/0!		#DIV/0!		0
PbS core-type quantum dots, oleic acid coated / without coat (900 nm - 1600 nm)	1314-87-0	IR	ATR-IR		1	9615.38	1040	#DIV/0!		#DIV/0!		https://spectrabase.com/spectrum/FX83QBXPz4u				900	11111.1	1600	6250				10				#DIV/0!		#DIV/0!		#DIV/0!			#DIV/0!		#DIV/0!			#DIV/0!		#DIV/0!		#DIV/0!		0
La2O3	1312-81-8	XRF	ATR-IR		1	16000	625	#DIV/0!		#DIV/0!		https://spectrabase.com/spectrum/DH7uskvVNPD					#DIV/0!		#DIV/0!								#DIV/0!		#DIV/0!		#DIV/0!			#DIV/0!		#DIV/0!			#DIV/0!		#DIV/0!		#DIV/0!		0
Pr2O3	12037-29-5	XRF	ATR-IR		1	24096.4	415	#DIV/0!		#DIV/0!		https://spectrabase.com/spectrum/IlHxzJSBBtB					#DIV/0!		#DIV/0!								#DIV/0!		#DIV/0!		#DIV/0!			#DIV/0!		#DIV/0!			#DIV/0!		#DIV/0!		#DIV/0!		0
Er2O3	12061-16-4	XRF	ATR-IR		2	21505.4	465	24213.1	413	#DIV/0!		https://spectrabase.com/spectrum/Deky5G3ibI0					#DIV/0!		#DIV/0!								#DIV/0!		#DIV/0!		#DIV/0!		514	19455.3		#DIV/0!	3	564	17730.5	662	15105.7	684	14619.9	Cui et al., 2015	0
Yb2O3	1314-37-0	XRF	ATR-IR		3	6578.95	1520	7092.2	1410	9174.31	1090	https://spectrabase.com/spectrum/Egc78C7KGJC					#DIV/0!		#DIV/0!								#DIV/0!		#DIV/0!		#DIV/0!			#DIV/0!		#DIV/0!			#DIV/0!		#DIV/0!		#DIV/0!		0
Y2O3:Eu	68585-82-0	UV-Vis, XRF				#DIV/0!		#DIV/0!		#DIV/0!							#DIV/0!		#DIV/0!								#DIV/0!		#DIV/0!		#DIV/0!			#DIV/0!		#DIV/0!			#DIV/0!		#DIV/0!		#DIV/0!		0
Al2Ba2Mg2O7	63774-55-0	UV-Vis, XRF				#DIV/0!		#DIV/0!		#DIV/0!							#DIV/0!		#DIV/0!								#DIV/0!		#DIV/0!		#DIV/0!			#DIV/0!		#DIV/0!			#DIV/0!		#DIV/0!		#DIV/0!		0
MgO	1309-48-4	UV-Vis, XRF	FTIR+ATR-IR		3	6993.01	1430	9756.1	1025	20000	500	https://pubchem.ncbi.nlm.nih.gov/compound/14792#section=FTIR-Spectra					#DIV/0!		#DIV/0!						2	290	34482.8	390	25641		#DIV/0!	Devajara et al., 2014	325	30769.2		#DIV/0!	1	800	12500		#DIV/0!		#DIV/0!	Prucnal et al., 2012	0
Sm(III)2O3	12060-58-1	UV-VIS, XRF				#DIV/0!		#DIV/0!		#DIV/0!							#DIV/0!		#DIV/0!								#DIV/0!		#DIV/0!		#DIV/0!			#DIV/0!		#DIV/0!			#DIV/0!		#DIV/0!		#DIV/0!		0
Y2O3:Yb3+	68585-83-1	IR, UV-VIS, XRF				#DIV/0!		#DIV/0!		#DIV/0!			975		1	550	18181.8		#DIV/0!			Ivanov et al. 2015					#DIV/0!		#DIV/0!		#DIV/0!			#DIV/0!		#DIV/0!			#DIV/0!		#DIV/0!		#DIV/0!		0
Gd2O3:Eu	68609-38-1	IR, UV-VIS, XRF	Transmission-IR		2	18382.4	544	22727.3	440	#DIV/0!		Gaspar et al., 2010					#DIV/0!		#DIV/0!								#DIV/0!		#DIV/0!		#DIV/0!			#DIV/0!		#DIV/0!			#DIV/0!		#DIV/0!		#DIV/0!		0
Y2O3:Er3+	n.a.	IR, UV-Vis, XRF				#DIV/0!		#DIV/0!		#DIV/0!			980		1	1540	6493.51		#DIV/0!			Venkatachalam et al., 2013					#DIV/0!		#DIV/0!		#DIV/0!			#DIV/0!		#DIV/0!			#DIV/0!		#DIV/0!		#DIV/0!		0
Gd2O3:Er3+	n.a.	IR, UV-Vis, XRF				#DIV/0!		#DIV/0!		#DIV/0!							#DIV/0!		#DIV/0!								#DIV/0!		#DIV/0!		#DIV/0!			#DIV/0!		#DIV/0!			#DIV/0!		#DIV/0!		#DIV/0!		0
Gd2O3:Yb3+	n.a.	IR, UV-Vis, XRF				#DIV/0!		#DIV/0!		#DIV/0!							#DIV/0!		#DIV/0!								#DIV/0!		#DIV/0!		#DIV/0!			#DIV/0!		#DIV/0!			#DIV/0!		#DIV/0!		#DIV/0!		0
Ga(III)2O3	12024-21-4	IR, UV-Vis, XRF				#DIV/0!		#DIV/0!		#DIV/0!							#DIV/0!		#DIV/0!								#DIV/0!		#DIV/0!		#DIV/0!			#DIV/0!		#DIV/0!			#DIV/0!		#DIV/0!		#DIV/0!		0
Y2O3:Hf3+:Er3+	n.a.	IR, UV-Vis, XRF				#DIV/0!		#DIV/0!		#DIV/0!							#DIV/0!		#DIV/0!								#DIV/0!		#DIV/0!		#DIV/0!			#DIV/0!		#DIV/0!			#DIV/0!		#DIV/0!		#DIV/0!		0
Y2O3:Hf3+	n.a.	IR, UV-Vis, XRF				#DIV/0!		#DIV/0!		#DIV/0!							#DIV/0!		#DIV/0!								#DIV/0!		#DIV/0!		#DIV/0!			#DIV/0!		#DIV/0!			#DIV/0!		#DIV/0!		#DIV/0!		0
Tm2O3	12036-44-1	XRF, UV-Vis	ATR-IR		3	6622.52	1510	17241.4	580	25000	400	https://spectrabase.com/spectrum/1B7I69CNxIB					#DIV/0!		#DIV/0!								#DIV/0!		#DIV/0!		#DIV/0!			#DIV/0!		#DIV/0!			#DIV/0!		#DIV/0!		#DIV/0!		0
Tb4O7	12037-01-3	IR , XRF ,UV-Vis				#DIV/0!		#DIV/0!		#DIV/0!							#DIV/0!		#DIV/0!								#DIV/0!		#DIV/0!		#DIV/0!			#DIV/0!		#DIV/0!			#DIV/0!		#DIV/0!		#DIV/0!		0
Tb2O3	12036-41-8	IR , XRF ,UV-Vis				#DIV/0!		#DIV/0!		#DIV/0!							#DIV/0!		#DIV/0!								#DIV/0!		#DIV/0!		#DIV/0!			#DIV/0!		#DIV/0!			#DIV/0!		#DIV/0!		#DIV/0!		0
9(10H)-Acridone	578-95-0	UV-Vis	ATR-IR		3	3401.36	2940	6802.72	1470	13513.5	740						#DIV/0!		#DIV/0!								#DIV/0!		#DIV/0!		#DIV/0!			#DIV/0!		#DIV/0!			#DIV/0!		#DIV/0!		#DIV/0!		0
(9-Oxo-9H-acridin-10-yl)-acetic Acid	38609-97-1	UV-Vis				#DIV/0!		#DIV/0!		#DIV/0!							#DIV/0!		#DIV/0!								#DIV/0!		#DIV/0!		#DIV/0!			#DIV/0!		#DIV/0!			#DIV/0!		#DIV/0!		#DIV/0!		0
6-(2-bromo-9-oxoacridin-10-yl)hexanoic acid	n.a.	UV-Vis				#DIV/0!		#DIV/0!		#DIV/0!							#DIV/0!		#DIV/0!								#DIV/0!		#DIV/0!		#DIV/0!			#DIV/0!		#DIV/0!			#DIV/0!		#DIV/0!		#DIV/0!		0
6-(2,7-Bromo-9-oxo-9H-acridin-10-yl)-hexanoic Acid	n.a.	UV-Vis				#DIV/0!		#DIV/0!		#DIV/0!							#DIV/0!		#DIV/0!								#DIV/0!		#DIV/0!		#DIV/0!			#DIV/0!		#DIV/0!			#DIV/0!		#DIV/0!		#DIV/0!		0
6-(2-Sulfo-9-oxo-9H-acridin-10-yl)-hexanoic Acid	n.a.	UV-Vis				#DIV/0!		#DIV/0!		#DIV/0!							#DIV/0!		#DIV/0!								#DIV/0!		#DIV/0!		#DIV/0!			#DIV/0!		#DIV/0!			#DIV/0!		#DIV/0!		#DIV/0!		0
6-(2-Bromo-7-sulfo-9-oxo-9H-acridin-10-yl)-hexanoic Acid	n.a.	UV-Vis				#DIV/0!		#DIV/0!		#DIV/0!							#DIV/0!		#DIV/0!								#DIV/0!		#DIV/0!		#DIV/0!			#DIV/0!		#DIV/0!			#DIV/0!		#DIV/0!		#DIV/0!		0
2-Carboxymethyl-7-chloro-9-oxo-9,10-dihydroacridine	n.a.	UV-Vis				#DIV/0!		#DIV/0!		#DIV/0!							#DIV/0!		#DIV/0!								#DIV/0!		#DIV/0!		#DIV/0!			#DIV/0!		#DIV/0!			#DIV/0!		#DIV/0!		#DIV/0!		0
9-Oxo-9,10-dihydroacridine-4-carboxylic acid	24782-64-7	UV-Vis				#DIV/0!		#DIV/0!		#DIV/0!							#DIV/0!		#DIV/0!								#DIV/0!		#DIV/0!		#DIV/0!			#DIV/0!		#DIV/0!			#DIV/0!		#DIV/0!		#DIV/0!		0
9-Oxo-9,10-dihydroacridine-4-carboxylic Acid (6-Carboxyhexyl)amide	n.a.	UV-Vis				#DIV/0!		#DIV/0!		#DIV/0!							#DIV/0!		#DIV/0!								#DIV/0!		#DIV/0!		#DIV/0!			#DIV/0!		#DIV/0!			#DIV/0!		#DIV/0!		#DIV/0!		0
6-(2-Acetamido-9-oxo-9H-acridin-10-yl)-hexanoic Acid	n.a.	UV-Vis				#DIV/0!		#DIV/0!		#DIV/0!							#DIV/0!		#DIV/0!								#DIV/0!		#DIV/0!		#DIV/0!			#DIV/0!		#DIV/0!			#DIV/0!		#DIV/0!		#DIV/0!		0
6-(2,7-Bis-acetamido-9-oxo-9Hacridin-10-yl)-hexanoic Acid	n.a.	UV-Vis				#DIV/0!		#DIV/0!		#DIV/0!							#DIV/0!		#DIV/0!								#DIV/0!		#DIV/0!		#DIV/0!			#DIV/0!		#DIV/0!			#DIV/0!		#DIV/0!		#DIV/0!		0
6-(2-Fluoro-9-oxo-9H-acridin-10-yl)-hexanoic Acid	n.a.	UV-Vis				#DIV/0!		#DIV/0!		#DIV/0!							#DIV/0!		#DIV/0!								#DIV/0!		#DIV/0!		#DIV/0!			#DIV/0!		#DIV/0!			#DIV/0!		#DIV/0!		#DIV/0!		0
6-(2-Methoxy-9-oxo-9H-acridin-10-yl)-hexanoic Acid	n.a.	UV-Vis				#DIV/0!		#DIV/0!		#DIV/0!							#DIV/0!		#DIV/0!								#DIV/0!		#DIV/0!		#DIV/0!			#DIV/0!		#DIV/0!			#DIV/0!		#DIV/0!		#DIV/0!		0
6-(2-Methyl-9-oxo-9H-acridin-10-yl)-hexanoic Acid	n.a.	UV-Vis				#DIV/0!		#DIV/0!		#DIV/0!							#DIV/0!		#DIV/0!								#DIV/0!		#DIV/0!		#DIV/0!			#DIV/0!		#DIV/0!			#DIV/0!		#DIV/0!		#DIV/0!		0
O-(N-Succinimidyl)-6-(9-oxo-9H-acridin-10-yl)-hexanoate	n.a.	UV-Vis				#DIV/0!		#DIV/0!		#DIV/0!							#DIV/0!		#DIV/0!								#DIV/0!		#DIV/0!		#DIV/0!			#DIV/0!		#DIV/0!			#DIV/0!		#DIV/0!		#DIV/0!		0
O-(N-Succinimidyl)-6-(2-acetamido-9-oxo-9H-acridin-10-yl)-hexanoate	n.a.	UV-Vis				#DIV/0!		#DIV/0!		#DIV/0!							#DIV/0!		#DIV/0!								#DIV/0!		#DIV/0!		#DIV/0!			#DIV/0!		#DIV/0!			#DIV/0!		#DIV/0!		#DIV/0!		0
N-(Maleimido)-ethyl-6-(9-oxo-9Hacridin-10-yl)-hexanamide	n.a.	UV-Vis				#DIV/0!		#DIV/0!		#DIV/0!							#DIV/0!		#DIV/0!								#DIV/0!		#DIV/0!		#DIV/0!			#DIV/0!		#DIV/0!			#DIV/0!		#DIV/0!		#DIV/0!		0
N-(aminoethyl)-maleimide hydrochloride	134272-64-3	UV-Vis				#DIV/0!		#DIV/0!		#DIV/0!							#DIV/0!		#DIV/0!								#DIV/0!		#DIV/0!		#DIV/0!			#DIV/0!		#DIV/0!			#DIV/0!		#DIV/0!		#DIV/0!		0
7,14-Dioxo-5,7,12,14-tetrahydroquino[2,3-b]acridine-2,4,9,11-tetrasulfonic Acid	n.a.	UV-Vis				#DIV/0!		#DIV/0!		#DIV/0!							#DIV/0!		#DIV/0!								#DIV/0!		#DIV/0!		#DIV/0!			#DIV/0!		#DIV/0!			#DIV/0!		#DIV/0!		#DIV/0!		0
6-[2,9-Dibromo-12-(5-carboxy-pentyl)-7,14-dioxo-7,14-dihydro-12H-quino[2,3-b]acridin-5-yl]-hexanoic Acid	n.a.	UV-Vis				#DIV/0!		#DIV/0!		#DIV/0!							#DIV/0!		#DIV/0!								#DIV/0!		#DIV/0!		#DIV/0!			#DIV/0!		#DIV/0!			#DIV/0!		#DIV/0!		#DIV/0!		0
6-(12-Ethyl-7,14-dioxo-2,9-disulfo-7,14-dihydro-12H-quino[2,3-b]acridin-5-yl)-hexanoic Acid	n.a.	UV-Vis				#DIV/0!		#DIV/0!		#DIV/0!							#DIV/0!		#DIV/0!								#DIV/0!		#DIV/0!		#DIV/0!			#DIV/0!		#DIV/0!			#DIV/0!		#DIV/0!		#DIV/0!		0
O-(N-Succinimidyl-6-(12-ethyl-7,14-dioxo-2,9-disulfo-7,14-dihydro-12H - quino[2,3-b]acridin-5-yl)-hexanoate	n.a.	UV-Vis				#DIV/0!		#DIV/0!		#DIV/0!							#DIV/0!		#DIV/0!								#DIV/0!		#DIV/0!		#DIV/0!			#DIV/0!		#DIV/0!			#DIV/0!		#DIV/0!		#DIV/0!		0
Y2SiO5	12027-88-2	IR , XRF ,UV-Vis				#DIV/0!		#DIV/0!		#DIV/0!							#DIV/0!		#DIV/0!								#DIV/0!		#DIV/0!		#DIV/0!			#DIV/0!		#DIV/0!			#DIV/0!		#DIV/0!		#DIV/0!		0
Y2SiO5:Pr3+	n.a.	IR , XRF ,UV-Vis				#DIV/0!		#DIV/0!		#DIV/0!							#DIV/0!		#DIV/0!								#DIV/0!		#DIV/0!		#DIV/0!			#DIV/0!		#DIV/0!			#DIV/0!		#DIV/0!		#DIV/0!		0
Y3Al5O12:Er3+	n.a.	IR , XRF ,UV-Vis				#DIV/0!		#DIV/0!		#DIV/0!							#DIV/0!		#DIV/0!								#DIV/0!		#DIV/0!		#DIV/0!			#DIV/0!		#DIV/0!			#DIV/0!		#DIV/0!		#DIV/0!		0
Y3Al5O12	12005-21-9	IR , XRF ,UV-Vis				#DIV/0!		#DIV/0!		#DIV/0!							#DIV/0!		#DIV/0!								#DIV/0!		#DIV/0!		#DIV/0!			#DIV/0!		#DIV/0!			#DIV/0!		#DIV/0!		#DIV/0!		0
PTMSDPA (poly[1-phenyl-2-[p-(trimethylsilyl)phenyl]acetylene])	n.a.	UV-Vis				#DIV/0!		#DIV/0!		#DIV/0!							#DIV/0!		#DIV/0!								#DIV/0!		#DIV/0!		#DIV/0!			#DIV/0!		#DIV/0!			#DIV/0!		#DIV/0!		#DIV/0!		0
Fe(II)O		XRF				#DIV/0!		#DIV/0!		#DIV/0!							#DIV/0!		#DIV/0!								#DIV/0!		#DIV/0!		#DIV/0!			#DIV/0!		#DIV/0!			#DIV/0!		#DIV/0!		#DIV/0!		0
ZnO		XRF				#DIV/0!		#DIV/0!		#DIV/0!							#DIV/0!		#DIV/0!								#DIV/0!		#DIV/0!		#DIV/0!			#DIV/0!		#DIV/0!			#DIV/0!		#DIV/0!		#DIV/0!		0
ZnFe2O4		XRF				#DIV/0!		#DIV/0!		#DIV/0!							#DIV/0!		#DIV/0!								#DIV/0!		#DIV/0!		#DIV/0!			#DIV/0!		#DIV/0!			#DIV/0!		#DIV/0!		#DIV/0!		0
Fe2O3		XRF				#DIV/0!		#DIV/0!		#DIV/0!							#DIV/0!		#DIV/0!								#DIV/0!		#DIV/0!		#DIV/0!			#DIV/0!		#DIV/0!			#DIV/0!		#DIV/0!		#DIV/0!		0
Fe3O4		XRF				#DIV/0!		#DIV/0!		#DIV/0!							#DIV/0!		#DIV/0!								#DIV/0!		#DIV/0!		#DIV/0!			#DIV/0!		#DIV/0!			#DIV/0!		#DIV/0!		#DIV/0!		0
Graphene Oxid		UV-Vis, IR				#DIV/0!		#DIV/0!		#DIV/0!							#DIV/0!		#DIV/0!								#DIV/0!		#DIV/0!		#DIV/0!			#DIV/0!		#DIV/0!			#DIV/0!		#DIV/0!		#DIV/0!		0
Graphene Quantum Dots		UV-Vis, IR				#DIV/0!		#DIV/0!		#DIV/0!							#DIV/0!		#DIV/0!								#DIV/0!		#DIV/0!		#DIV/0!			#DIV/0!		#DIV/0!			#DIV/0!		#DIV/0!		#DIV/0!		0
		#N/A				#DIV/0!		#DIV/0!		#DIV/0!							#DIV/0!		#DIV/0!								#DIV/0!		#DIV/0!		#DIV/0!			#DIV/0!		#DIV/0!			#DIV/0!		#DIV/0!		#DIV/0!		0
		#N/A				#DIV/0!		#DIV/0!		#DIV/0!							#DIV/0!		#DIV/0!								#DIV/0!		#DIV/0!		#DIV/0!			#DIV/0!		#DIV/0!			#DIV/0!		#DIV/0!		#DIV/0!		0
		#N/A				#DIV/0!		#DIV/0!		#DIV/0!							#DIV/0!		#DIV/0!								#DIV/0!		#DIV/0!		#DIV/0!			#DIV/0!		#DIV/0!			#DIV/0!		#DIV/0!		#DIV/0!		0
		#N/A				#DIV/0!		#DIV/0!		#DIV/0!							#DIV/0!		#DIV/0!								#DIV/0!		#DIV/0!		#DIV/0!			#DIV/0!		#DIV/0!			#DIV/0!		#DIV/0!		#DIV/0!		0
		#N/A				#DIV/0!		#DIV/0!		#DIV/0!							#DIV/0!		#DIV/0!								#DIV/0!		#DIV/0!		#DIV/0!			#DIV/0!		#DIV/0!			#DIV/0!		#DIV/0!		#DIV/0!		0
		#N/A				#DIV/0!		#DIV/0!		#DIV/0!							#DIV/0!		#DIV/0!								#DIV/0!		#DIV/0!		#DIV/0!			#DIV/0!		#DIV/0!			#DIV/0!		#DIV/0!		#DIV/0!		0
		#N/A				#DIV/0!		#DIV/0!		#DIV/0!							#DIV/0!		#DIV/0!								#DIV/0!		#DIV/0!		#DIV/0!			#DIV/0!		#DIV/0!			#DIV/0!		#DIV/0!		#DIV/0!		0
		#N/A				#DIV/0!		#DIV/0!		#DIV/0!							#DIV/0!		#DIV/0!								#DIV/0!		#DIV/0!		#DIV/0!			#DIV/0!		#DIV/0!			#DIV/0!		#DIV/0!		#DIV/0!		0
		#N/A				#DIV/0!		#DIV/0!		#DIV/0!							#DIV/0!		#DIV/0!								#DIV/0!		#DIV/0!		#DIV/0!			#DIV/0!		#DIV/0!			#DIV/0!		#DIV/0!		#DIV/0!		0
		#N/A				#DIV/0!		#DIV/0!		#DIV/0!							#DIV/0!		#DIV/0!								#DIV/0!		#DIV/0!		#DIV/0!			#DIV/0!		#DIV/0!			#DIV/0!		#DIV/0!		#DIV/0!		0
		#N/A				#DIV/0!		#DIV/0!		#DIV/0!							#DIV/0!		#DIV/0!								#DIV/0!		#DIV/0!		#DIV/0!			#DIV/0!		#DIV/0!			#DIV/0!		#DIV/0!		#DIV/0!		0
		#N/A				#DIV/0!		#DIV/0!		#DIV/0!							#DIV/0!		#DIV/0!								#DIV/0!		#DIV/0!		#DIV/0!			#DIV/0!		#DIV/0!			#DIV/0!		#DIV/0!		#DIV/0!		0
		#N/A				#DIV/0!		#DIV/0!		#DIV/0!							#DIV/0!		#DIV/0!								#DIV/0!		#DIV/0!		#DIV/0!			#DIV/0!		#DIV/0!			#DIV/0!		#DIV/0!		#DIV/0!		0
		#N/A				#DIV/0!		#DIV/0!		#DIV/0!							#DIV/0!		#DIV/0!								#DIV/0!		#DIV/0!		#DIV/0!			#DIV/0!		#DIV/0!			#DIV/0!		#DIV/0!		#DIV/0!		0
		#N/A				#DIV/0!		#DIV/0!		#DIV/0!							#DIV/0!		#DIV/0!								#DIV/0!		#DIV/0!		#DIV/0!			#DIV/0!		#DIV/0!			#DIV/0!		#DIV/0!		#DIV/0!		0
		#N/A				#DIV/0!		#DIV/0!		#DIV/0!							#DIV/0!		#DIV/0!								#DIV/0!		#DIV/0!		#DIV/0!			#DIV/0!		#DIV/0!			#DIV/0!		#DIV/0!		#DIV/0!		0
		#N/A				#DIV/0!		#DIV/0!		#DIV/0!							#DIV/0!		#DIV/0!								#DIV/0!		#DIV/0!		#DIV/0!			#DIV/0!		#DIV/0!			#DIV/0!		#DIV/0!		#DIV/0!		0
		#N/A				#DIV/0!		#DIV/0!		#DIV/0!							#DIV/0!		#DIV/0!								#DIV/0!		#DIV/0!		#DIV/0!			#DIV/0!		#DIV/0!			#DIV/0!		#DIV/0!		#DIV/0!		0
		#N/A				#DIV/0!		#DIV/0!		#DIV/0!							#DIV/0!		#DIV/0!								#DIV/0!		#DIV/0!		#DIV/0!			#DIV/0!		#DIV/0!			#DIV/0!		#DIV/0!		#DIV/0!		0
		#N/A				#DIV/0!		#DIV/0!		#DIV/0!							#DIV/0!		#DIV/0!								#DIV/0!		#DIV/0!		#DIV/0!			#DIV/0!		#DIV/0!			#DIV/0!		#DIV/0!		#DIV/0!		0
		#N/A				#DIV/0!		#DIV/0!		#DIV/0!							#DIV/0!		#DIV/0!								#DIV/0!		#DIV/0!		#DIV/0!			#DIV/0!		#DIV/0!			#DIV/0!		#DIV/0!		#DIV/0!		0
		#N/A				#DIV/0!		#DIV/0!		#DIV/0!							#DIV/0!		#DIV/0!								#DIV/0!		#DIV/0!		#DIV/0!			#DIV/0!		#DIV/0!			#DIV/0!		#DIV/0!		#DIV/0!		0
		#N/A				#DIV/0!		#DIV/0!		#DIV/0!							#DIV/0!		#DIV/0!								#DIV/0!		#DIV/0!		#DIV/0!			#DIV/0!		#DIV/0!			#DIV/0!		#DIV/0!		#DIV/0!		0
		#N/A				#DIV/0!		#DIV/0!		#DIV/0!							#DIV/0!		#DIV/0!								#DIV/0!		#DIV/0!		#DIV/0!			#DIV/0!		#DIV/0!			#DIV/0!		#DIV/0!		#DIV/0!		0
		#N/A				#DIV/0!		#DIV/0!		#DIV/0!							#DIV/0!		#DIV/0!								#DIV/0!		#DIV/0!		#DIV/0!			#DIV/0!		#DIV/0!			#DIV/0!		#DIV/0!		#DIV/0!		0
		#N/A				#DIV/0!		#DIV/0!		#DIV/0!							#DIV/0!		#DIV/0!								#DIV/0!		#DIV/0!		#DIV/0!			#DIV/0!		#DIV/0!			#DIV/0!		#DIV/0!		#DIV/0!		0
		#N/A				#DIV/0!		#DIV/0!		#DIV/0!							#DIV/0!		#DIV/0!								#DIV/0!		#DIV/0!		#DIV/0!			#DIV/0!		#DIV/0!			#DIV/0!		#DIV/0!		#DIV/0!		0
		#N/A				#DIV/0!		#DIV/0!		#DIV/0!							#DIV/0!		#DIV/0!								#DIV/0!		#DIV/0!		#DIV/0!			#DIV/0!		#DIV/0!			#DIV/0!		#DIV/0!		#DIV/0!		0
		#N/A				#DIV/0!		#DIV/0!		#DIV/0!							#DIV/0!		#DIV/0!								#DIV/0!		#DIV/0!		#DIV/0!			#DIV/0!		#DIV/0!			#DIV/0!		#DIV/0!		#DIV/0!		0
		#N/A				#DIV/0!		#DIV/0!		#DIV/0!							#DIV/0!		#DIV/0!								#DIV/0!		#DIV/0!		#DIV/0!			#DIV/0!		#DIV/0!			#DIV/0!		#DIV/0!		#DIV/0!		0
		#N/A				#DIV/0!		#DIV/0!		#DIV/0!							#DIV/0!		#DIV/0!								#DIV/0!		#DIV/0!		#DIV/0!			#DIV/0!		#DIV/0!			#DIV/0!		#DIV/0!		#DIV/0!		0
		#N/A				#DIV/0!		#DIV/0!		#DIV/0!							#DIV/0!		#DIV/0!								#DIV/0!		#DIV/0!		#DIV/0!			#DIV/0!		#DIV/0!			#DIV/0!		#DIV/0!		#DIV/0!		0
		#N/A				#DIV/0!		#DIV/0!		#DIV/0!							#DIV/0!		#DIV/0!								#DIV/0!		#DIV/0!		#DIV/0!			#DIV/0!		#DIV/0!			#DIV/0!		#DIV/0!		#DIV/0!		0
		#N/A				#DIV/0!		#DIV/0!		#DIV/0!							#DIV/0!		#DIV/0!								#DIV/0!		#DIV/0!		#DIV/0!			#DIV/0!		#DIV/0!			#DIV/0!		#DIV/0!		#DIV/0!		0
		#N/A				#DIV/0!		#DIV/0!		#DIV/0!							#DIV/0!		#DIV/0!								#DIV/0!		#DIV/0!		#DIV/0!			#DIV/0!		#DIV/0!			#DIV/0!		#DIV/0!		#DIV/0!		0
		#N/A				#DIV/0!		#DIV/0!		#DIV/0!							#DIV/0!		#DIV/0!								#DIV/0!		#DIV/0!		#DIV/0!			#DIV/0!		#DIV/0!			#DIV/0!		#DIV/0!		#DIV/0!		0
		#N/A				#DIV/0!		#DIV/0!		#DIV/0!							#DIV/0!		#DIV/0!								#DIV/0!		#DIV/0!		#DIV/0!			#DIV/0!		#DIV/0!			#DIV/0!		#DIV/0!		#DIV/0!		0
		#N/A				#DIV/0!		#DIV/0!		#DIV/0!							#DIV/0!		#DIV/0!								#DIV/0!		#DIV/0!		#DIV/0!			#DIV/0!		#DIV/0!			#DIV/0!		#DIV/0!		#DIV/0!		0
		#N/A				#DIV/0!		#DIV/0!		#DIV/0!							#DIV/0!		#DIV/0!								#DIV/0!		#DIV/0!		#DIV/0!			#DIV/0!		#DIV/0!			#DIV/0!		#DIV/0!		#DIV/0!		0
		#N/A				#DIV/0!		#DIV/0!		#DIV/0!							#DIV/0!		#DIV/0!								#DIV/0!		#DIV/0!		#DIV/0!			#DIV/0!		#DIV/0!			#DIV/0!		#DIV/0!		#DIV/0!		0
		#N/A				#DIV/0!		#DIV/0!		#DIV/0!							#DIV/0!		#DIV/0!								#DIV/0!		#DIV/0!		#DIV/0!			#DIV/0!		#DIV/0!			#DIV/0!		#DIV/0!		#DIV/0!		0
		#N/A				#DIV/0!		#DIV/0!		#DIV/0!							#DIV/0!		#DIV/0!								#DIV/0!		#DIV/0!		#DIV/0!			#DIV/0!		#DIV/0!			#DIV/0!		#DIV/0!		#DIV/0!		0
		#N/A				#DIV/0!		#DIV/0!		#DIV/0!							#DIV/0!		#DIV/0!								#DIV/0!		#DIV/0!		#DIV/0!			#DIV/0!		#DIV/0!			#DIV/0!		#DIV/0!		#DIV/0!		0
		#N/A				#DIV/0!		#DIV/0!		#DIV/0!							#DIV/0!		#DIV/0!								#DIV/0!		#DIV/0!		#DIV/0!			#DIV/0!		#DIV/0!			#DIV/0!		#DIV/0!		#DIV/0!		0
		#N/A				#DIV/0!		#DIV/0!		#DIV/0!							#DIV/0!		#DIV/0!								#DIV/0!		#DIV/0!		#DIV/0!			#DIV/0!		#DIV/0!			#DIV/0!		#DIV/0!		#DIV/0!		0
		#N/A				#DIV/0!		#DIV/0!		#DIV/0!							#DIV/0!		#DIV/0!								#DIV/0!		#DIV/0!		#DIV/0!			#DIV/0!		#DIV/0!			#DIV/0!		#DIV/0!		#DIV/0!		0
		#N/A				#DIV/0!		#DIV/0!		#DIV/0!							#DIV/0!		#DIV/0!								#DIV/0!		#DIV/0!		#DIV/0!			#DIV/0!		#DIV/0!			#DIV/0!		#DIV/0!		#DIV/0!		0
		#N/A				#DIV/0!		#DIV/0!		#DIV/0!							#DIV/0!		#DIV/0!								#DIV/0!		#DIV/0!		#DIV/0!			#DIV/0!		#DIV/0!			#DIV/0!		#DIV/0!		#DIV/0!		0
		#N/A				#DIV/0!		#DIV/0!		#DIV/0!							#DIV/0!		#DIV/0!								#DIV/0!		#DIV/0!		#DIV/0!			#DIV/0!		#DIV/0!			#DIV/0!		#DIV/0!		#DIV/0!		0
		#N/A				#DIV/0!		#DIV/0!		#DIV/0!							#DIV/0!		#DIV/0!								#DIV/0!		#DIV/0!		#DIV/0!			#DIV/0!		#DIV/0!			#DIV/0!		#DIV/0!		#DIV/0!		0
		#N/A				#DIV/0!		#DIV/0!		#DIV/0!							#DIV/0!		#DIV/0!								#DIV/0!		#DIV/0!		#DIV/0!			#DIV/0!		#DIV/0!			#DIV/0!		#DIV/0!		#DIV/0!		0
		#N/A				#DIV/0!		#DIV/0!		#DIV/0!							#DIV/0!		#DIV/0!								#DIV/0!		#DIV/0!		#DIV/0!			#DIV/0!		#DIV/0!			#DIV/0!		#DIV/0!		#DIV/0!		0
		#N/A				#DIV/0!		#DIV/0!		#DIV/0!							#DIV/0!		#DIV/0!								#DIV/0!		#DIV/0!		#DIV/0!			#DIV/0!		#DIV/0!			#DIV/0!		#DIV/0!		#DIV/0!		0
		#N/A				#DIV/0!		#DIV/0!		#DIV/0!							#DIV/0!		#DIV/0!								#DIV/0!		#DIV/0!		#DIV/0!			#DIV/0!		#DIV/0!			#DIV/0!		#DIV/0!		#DIV/0!		0
		#N/A				#DIV/0!		#DIV/0!		#DIV/0!							#DIV/0!		#DIV/0!								#DIV/0!		#DIV/0!		#DIV/0!			#DIV/0!		#DIV/0!			#DIV/0!		#DIV/0!		#DIV/0!		0
		#N/A				#DIV/0!		#DIV/0!		#DIV/0!							#DIV/0!		#DIV/0!								#DIV/0!		#DIV/0!		#DIV/0!			#DIV/0!		#DIV/0!			#DIV/0!		#DIV/0!		#DIV/0!		0
		#N/A				#DIV/0!		#DIV/0!		#DIV/0!							#DIV/0!		#DIV/0!								#DIV/0!		#DIV/0!		#DIV/0!			#DIV/0!		#DIV/0!			#DIV/0!		#DIV/0!		#DIV/0!		0
		#N/A				#DIV/0!		#DIV/0!		#DIV/0!							#DIV/0!		#DIV/0!								#DIV/0!		#DIV/0!		#DIV/0!			#DIV/0!		#DIV/0!			#DIV/0!		#DIV/0!		#DIV/0!		0
		#N/A				#DIV/0!		#DIV/0!		#DIV/0!							#DIV/0!		#DIV/0!								#DIV/0!		#DIV/0!		#DIV/0!			#DIV/0!		#DIV/0!			#DIV/0!		#DIV/0!		#DIV/0!		0
		#N/A				#DIV/0!		#DIV/0!		#DIV/0!							#DIV/0!		#DIV/0!								#DIV/0!		#DIV/0!		#DIV/0!			#DIV/0!		#DIV/0!			#DIV/0!		#DIV/0!		#DIV/0!		0
		#N/A				#DIV/0!		#DIV/0!		#DIV/0!							#DIV/0!		#DIV/0!								#DIV/0!		#DIV/0!		#DIV/0!			#DIV/0!		#DIV/0!			#DIV/0!		#DIV/0!		#DIV/0!		0
		#N/A				#DIV/0!		#DIV/0!		#DIV/0!							#DIV/0!		#DIV/0!								#DIV/0!		#DIV/0!		#DIV/0!			#DIV/0!		#DIV/0!			#DIV/0!		#DIV/0!		#DIV/0!		0
		#N/A				#DIV/0!		#DIV/0!		#DIV/0!							#DIV/0!		#DIV/0!								#DIV/0!		#DIV/0!		#DIV/0!			#DIV/0!		#DIV/0!			#DIV/0!		#DIV/0!		#DIV/0!		0
		#N/A				#DIV/0!		#DIV/0!		#DIV/0!							#DIV/0!		#DIV/0!								#DIV/0!		#DIV/0!		#DIV/0!			#DIV/0!		#DIV/0!			#DIV/0!		#DIV/0!		#DIV/0!		0
		#N/A				#DIV/0!		#DIV/0!		#DIV/0!							#DIV/0!		#DIV/0!								#DIV/0!		#DIV/0!		#DIV/0!			#DIV/0!		#DIV/0!			#DIV/0!		#DIV/0!		#DIV/0!		0
		#N/A				#DIV/0!		#DIV/0!		#DIV/0!							#DIV/0!		#DIV/0!								#DIV/0!		#DIV/0!		#DIV/0!			#DIV/0!		#DIV/0!			#DIV/0!		#DIV/0!		#DIV/0!		0
		#N/A				#DIV/0!		#DIV/0!		#DIV/0!							#DIV/0!		#DIV/0!								#DIV/0!		#DIV/0!		#DIV/0!			#DIV/0!		#DIV/0!			#DIV/0!		#DIV/0!		#DIV/0!		0
		#N/A				#DIV/0!		#DIV/0!		#DIV/0!							#DIV/0!		#DIV/0!								#DIV/0!		#DIV/0!		#DIV/0!			#DIV/0!		#DIV/0!			#DIV/0!		#DIV/0!		#DIV/0!		0
		#N/A				#DIV/0!		#DIV/0!		#DIV/0!							#DIV/0!		#DIV/0!								#DIV/0!		#DIV/0!		#DIV/0!			#DIV/0!		#DIV/0!			#DIV/0!		#DIV/0!		#DIV/0!		0
		#N/A				#DIV/0!		#DIV/0!		#DIV/0!							#DIV/0!		#DIV/0!								#DIV/0!		#DIV/0!		#DIV/0!			#DIV/0!		#DIV/0!			#DIV/0!		#DIV/0!		#DIV/0!		0
		#N/A				#DIV/0!		#DIV/0!		#DIV/0!							#DIV/0!		#DIV/0!								#DIV/0!		#DIV/0!		#DIV/0!			#DIV/0!		#DIV/0!			#DIV/0!		#DIV/0!		#DIV/0!		0
		#N/A				#DIV/0!		#DIV/0!		#DIV/0!							#DIV/0!		#DIV/0!								#DIV/0!		#DIV/0!		#DIV/0!			#DIV/0!		#DIV/0!			#DIV/0!		#DIV/0!		#DIV/0!		0
		#N/A				#DIV/0!		#DIV/0!		#DIV/0!							#DIV/0!		#DIV/0!								#DIV/0!		#DIV/0!		#DIV/0!			#DIV/0!		#DIV/0!			#DIV/0!		#DIV/0!		#DIV/0!		0
		#N/A				#DIV/0!		#DIV/0!		#DIV/0!							#DIV/0!		#DIV/0!								#DIV/0!		#DIV/0!		#DIV/0!			#DIV/0!		#DIV/0!			#DIV/0!		#DIV/0!		#DIV/0!		0
		#N/A				#DIV/0!		#DIV/0!		#DIV/0!							#DIV/0!		#DIV/0!								#DIV/0!		#DIV/0!		#DIV/0!			#DIV/0!		#DIV/0!			#DIV/0!		#DIV/0!		#DIV/0!		0
		#N/A				#DIV/0!		#DIV/0!		#DIV/0!							#DIV/0!		#DIV/0!								#DIV/0!		#DIV/0!		#DIV/0!			#DIV/0!		#DIV/0!			#DIV/0!		#DIV/0!		#DIV/0!		0
		#N/A				#DIV/0!		#DIV/0!		#DIV/0!							#DIV/0!		#DIV/0!								#DIV/0!		#DIV/0!		#DIV/0!			#DIV/0!		#DIV/0!			#DIV/0!		#DIV/0!		#DIV/0!		0
		#N/A				#DIV/0!		#DIV/0!		#DIV/0!							#DIV/0!		#DIV/0!								#DIV/0!		#DIV/0!		#DIV/0!			#DIV/0!		#DIV/0!			#DIV/0!		#DIV/0!		#DIV/0!		0
		#N/A				#DIV/0!		#DIV/0!		#DIV/0!							#DIV/0!		#DIV/0!								#DIV/0!		#DIV/0!		#DIV/0!			#DIV/0!		#DIV/0!			#DIV/0!		#DIV/0!		#DIV/0!		0
		#N/A				#DIV/0!		#DIV/0!		#DIV/0!							#DIV/0!		#DIV/0!								#DIV/0!		#DIV/0!		#DIV/0!			#DIV/0!		#DIV/0!			#DIV/0!		#DIV/0!		#DIV/0!		0
		#N/A				#DIV/0!		#DIV/0!		#DIV/0!							#DIV/0!		#DIV/0!								#DIV/0!		#DIV/0!		#DIV/0!			#DIV/0!		#DIV/0!			#DIV/0!		#DIV/0!		#DIV/0!		0
		#N/A				#DIV/0!		#DIV/0!		#DIV/0!							#DIV/0!		#DIV/0!								#DIV/0!		#DIV/0!		#DIV/0!			#DIV/0!		#DIV/0!			#DIV/0!		#DIV/0!		#DIV/0!		0
		#N/A				#DIV/0!		#DIV/0!		#DIV/0!							#DIV/0!		#DIV/0!								#DIV/0!		#DIV/0!		#DIV/0!			#DIV/0!		#DIV/0!			#DIV/0!		#DIV/0!		#DIV/0!		0
		#N/A				#DIV/0!		#DIV/0!		#DIV/0!							#DIV/0!		#DIV/0!								#DIV/0!		#DIV/0!		#DIV/0!			#DIV/0!		#DIV/0!			#DIV/0!		#DIV/0!		#DIV/0!		0
		#N/A				#DIV/0!		#DIV/0!		#DIV/0!							#DIV/0!		#DIV/0!								#DIV/0!		#DIV/0!		#DIV/0!			#DIV/0!		#DIV/0!			#DIV/0!		#DIV/0!		#DIV/0!		0
		#N/A				#DIV/0!		#DIV/0!		#DIV/0!							#DIV/0!		#DIV/0!								#DIV/0!		#DIV/0!		#DIV/0!			#DIV/0!		#DIV/0!			#DIV/0!		#DIV/0!		#DIV/0!		0
		#N/A				#DIV/0!		#DIV/0!		#DIV/0!							#DIV/0!		#DIV/0!								#DIV/0!		#DIV/0!		#DIV/0!			#DIV/0!		#DIV/0!			#DIV/0!		#DIV/0!		#DIV/0!		0
		#N/A				#DIV/0!		#DIV/0!		#DIV/0!							#DIV/0!		#DIV/0!								#DIV/0!		#DIV/0!		#DIV/0!			#DIV/0!		#DIV/0!			#DIV/0!		#DIV/0!		#DIV/0!		0
		#N/A				#DIV/0!		#DIV/0!		#DIV/0!							#DIV/0!		#DIV/0!								#DIV/0!		#DIV/0!		#DIV/0!			#DIV/0!		#DIV/0!			#DIV/0!		#DIV/0!		#DIV/0!		0
		#N/A				#DIV/0!		#DIV/0!		#DIV/0!							#DIV/0!		#DIV/0!								#DIV/0!		#DIV/0!		#DIV/0!			#DIV/0!		#DIV/0!			#DIV/0!		#DIV/0!		#DIV/0!		0
		#N/A				#DIV/0!		#DIV/0!		#DIV/0!							#DIV/0!		#DIV/0!								#DIV/0!		#DIV/0!		#DIV/0!			#DIV/0!		#DIV/0!			#DIV/0!		#DIV/0!		#DIV/0!		0
		#N/A				#DIV/0!		#DIV/0!		#DIV/0!							#DIV/0!		#DIV/0!								#DIV/0!		#DIV/0!		#DIV/0!			#DIV/0!		#DIV/0!			#DIV/0!		#DIV/0!		#DIV/0!		0
		#N/A				#DIV/0!		#DIV/0!		#DIV/0!							#DIV/0!		#DIV/0!								#DIV/0!		#DIV/0!		#DIV/0!			#DIV/0!		#DIV/0!			#DIV/0!		#DIV/0!		#DIV/0!		0
		#N/A				#DIV/0!		#DIV/0!		#DIV/0!							#DIV/0!		#DIV/0!								#DIV/0!		#DIV/0!		#DIV/0!			#DIV/0!		#DIV/0!			#DIV/0!		#DIV/0!		#DIV/0!		0
		#N/A				#DIV/0!		#DIV/0!		#DIV/0!							#DIV/0!		#DIV/0!								#DIV/0!		#DIV/0!		#DIV/0!			#DIV/0!		#DIV/0!			#DIV/0!		#DIV/0!		#DIV/0!		0
		#N/A				#DIV/0!		#DIV/0!		#DIV/0!							#DIV/0!		#DIV/0!								#DIV/0!		#DIV/0!		#DIV/0!			#DIV/0!		#DIV/0!			#DIV/0!		#DIV/0!		#DIV/0!		0
		#N/A				#DIV/0!		#DIV/0!		#DIV/0!							#DIV/0!		#DIV/0!								#DIV/0!		#DIV/0!		#DIV/0!			#DIV/0!		#DIV/0!			#DIV/0!		#DIV/0!		#DIV/0!		0
		#N/A				#DIV/0!		#DIV/0!		#DIV/0!							#DIV/0!		#DIV/0!								#DIV/0!		#DIV/0!		#DIV/0!			#DIV/0!		#DIV/0!			#DIV/0!		#DIV/0!		#DIV/0!		0
		#N/A				#DIV/0!		#DIV/0!		#DIV/0!							#DIV/0!		#DIV/0!								#DIV/0!		#DIV/0!		#DIV/0!			#DIV/0!		#DIV/0!			#DIV/0!		#DIV/0!		#DIV/0!		0
		#N/A				#DIV/0!		#DIV/0!		#DIV/0!							#DIV/0!		#DIV/0!								#DIV/0!		#DIV/0!		#DIV/0!			#DIV/0!		#DIV/0!			#DIV/0!		#DIV/0!		#DIV/0!		0
		#N/A				#DIV/0!		#DIV/0!		#DIV/0!							#DIV/0!		#DIV/0!								#DIV/0!		#DIV/0!		#DIV/0!			#DIV/0!		#DIV/0!			#DIV/0!		#DIV/0!		#DIV/0!		0
		#N/A				#DIV/0!		#DIV/0!		#DIV/0!							#DIV/0!		#DIV/0!								#DIV/0!		#DIV/0!		#DIV/0!			#DIV/0!		#DIV/0!			#DIV/0!		#DIV/0!		#DIV/0!		0
		#N/A				#DIV/0!		#DIV/0!		#DIV/0!							#DIV/0!		#DIV/0!								#DIV/0!		#DIV/0!		#DIV/0!			#DIV/0!		#DIV/0!			#DIV/0!		#DIV/0!		#DIV/0!		0
		#N/A				#DIV/0!		#DIV/0!		#DIV/0!							#DIV/0!		#DIV/0!								#DIV/0!		#DIV/0!		#DIV/0!			#DIV/0!		#DIV/0!			#DIV/0!		#DIV/0!		#DIV/0!		0
		#N/A				#DIV/0!		#DIV/0!		#DIV/0!							#DIV/0!		#DIV/0!								#DIV/0!		#DIV/0!		#DIV/0!			#DIV/0!		#DIV/0!			#DIV/0!		#DIV/0!		#DIV/0!		0
		#N/A				#DIV/0!		#DIV/0!		#DIV/0!							#DIV/0!		#DIV/0!								#DIV/0!		#DIV/0!		#DIV/0!			#DIV/0!		#DIV/0!			#DIV/0!		#DIV/0!		#DIV/0!		0
		#N/A				#DIV/0!		#DIV/0!		#DIV/0!							#DIV/0!		#DIV/0!								#DIV/0!		#DIV/0!		#DIV/0!			#DIV/0!		#DIV/0!			#DIV/0!		#DIV/0!		#DIV/0!		0
		#N/A				#DIV/0!		#DIV/0!		#DIV/0!							#DIV/0!		#DIV/0!								#DIV/0!		#DIV/0!		#DIV/0!			#DIV/0!		#DIV/0!			#DIV/0!		#DIV/0!		#DIV/0!		0
		#N/A				#DIV/0!		#DIV/0!		#DIV/0!							#DIV/0!		#DIV/0!								#DIV/0!		#DIV/0!		#DIV/0!			#DIV/0!		#DIV/0!			#DIV/0!		#DIV/0!		#DIV/0!		0
		#N/A				#DIV/0!		#DIV/0!		#DIV/0!							#DIV/0!		#DIV/0!								#DIV/0!		#DIV/0!		#DIV/0!			#DIV/0!		#DIV/0!			#DIV/0!		#DIV/0!		#DIV/0!		0
		#N/A				#DIV/0!		#DIV/0!		#DIV/0!							#DIV/0!		#DIV/0!								#DIV/0!		#DIV/0!		#DIV/0!			#DIV/0!		#DIV/0!			#DIV/0!		#DIV/0!		#DIV/0!		0
		#N/A				#DIV/0!		#DIV/0!		#DIV/0!							#DIV/0!		#DIV/0!								#DIV/0!		#DIV/0!		#DIV/0!			#DIV/0!		#DIV/0!			#DIV/0!		#DIV/0!		#DIV/0!		0
		#N/A				#DIV/0!		#DIV/0!		#DIV/0!							#DIV/0!		#DIV/0!								#DIV/0!		#DIV/0!		#DIV/0!			#DIV/0!		#DIV/0!			#DIV/0!		#DIV/0!		#DIV/0!		0
		#N/A				#DIV/0!		#DIV/0!		#DIV/0!							#DIV/0!		#DIV/0!								#DIV/0!		#DIV/0!		#DIV/0!			#DIV/0!		#DIV/0!			#DIV/0!		#DIV/0!		#DIV/0!		0
		#N/A				#DIV/0!		#DIV/0!		#DIV/0!							#DIV/0!		#DIV/0!								#DIV/0!		#DIV/0!		#DIV/0!			#DIV/0!		#DIV/0!			#DIV/0!		#DIV/0!		#DIV/0!		0
		#N/A				#DIV/0!		#DIV/0!		#DIV/0!							#DIV/0!		#DIV/0!								#DIV/0!		#DIV/0!		#DIV/0!			#DIV/0!		#DIV/0!			#DIV/0!		#DIV/0!		#DIV/0!		0
		#N/A				#DIV/0!		#DIV/0!		#DIV/0!							#DIV/0!		#DIV/0!								#DIV/0!		#DIV/0!		#DIV/0!			#DIV/0!		#DIV/0!			#DIV/0!		#DIV/0!		#DIV/0!		0
		#N/A				#DIV/0!		#DIV/0!		#DIV/0!							#DIV/0!		#DIV/0!								#DIV/0!		#DIV/0!		#DIV/0!			#DIV/0!		#DIV/0!			#DIV/0!		#DIV/0!		#DIV/0!		0
		#N/A				#DIV/0!		#DIV/0!		#DIV/0!							#DIV/0!		#DIV/0!								#DIV/0!		#DIV/0!		#DIV/0!			#DIV/0!		#DIV/0!			#DIV/0!		#DIV/0!		#DIV/0!		0
		#N/A				#DIV/0!		#DIV/0!		#DIV/0!							#DIV/0!		#DIV/0!								#DIV/0!		#DIV/0!		#DIV/0!			#DIV/0!		#DIV/0!			#DIV/0!		#DIV/0!		#DIV/0!		0
		#N/A				#DIV/0!		#DIV/0!		#DIV/0!							#DIV/0!		#DIV/0!								#DIV/0!		#DIV/0!		#DIV/0!			#DIV/0!		#DIV/0!			#DIV/0!		#DIV/0!		#DIV/0!		0
		#N/A				#DIV/0!		#DIV/0!		#DIV/0!							#DIV/0!		#DIV/0!								#DIV/0!		#DIV/0!		#DIV/0!			#DIV/0!		#DIV/0!			#DIV/0!		#DIV/0!		#DIV/0!		0
		#N/A				#DIV/0!		#DIV/0!		#DIV/0!							#DIV/0!		#DIV/0!								#DIV/0!		#DIV/0!		#DIV/0!			#DIV/0!		#DIV/0!			#DIV/0!		#DIV/0!		#DIV/0!		0
		#N/A				#DIV/0!		#DIV/0!		#DIV/0!							#DIV/0!		#DIV/0!								#DIV/0!		#DIV/0!		#DIV/0!			#DIV/0!		#DIV/0!			#DIV/0!		#DIV/0!		#DIV/0!		0
		#N/A				#DIV/0!		#DIV/0!		#DIV/0!							#DIV/0!		#DIV/0!								#DIV/0!		#DIV/0!		#DIV/0!			#DIV/0!		#DIV/0!			#DIV/0!		#DIV/0!		#DIV/0!		0
		#N/A				#DIV/0!		#DIV/0!		#DIV/0!							#DIV/0!		#DIV/0!								#DIV/0!		#DIV/0!		#DIV/0!			#DIV/0!		#DIV/0!			#DIV/0!		#DIV/0!		#DIV/0!		0
		#N/A				#DIV/0!		#DIV/0!		#DIV/0!							#DIV/0!		#DIV/0!								#DIV/0!		#DIV/0!		#DIV/0!			#DIV/0!		#DIV/0!			#DIV/0!		#DIV/0!		#DIV/0!		0
		#N/A				#DIV/0!		#DIV/0!		#DIV/0!							#DIV/0!		#DIV/0!								#DIV/0!		#DIV/0!		#DIV/0!			#DIV/0!		#DIV/0!			#DIV/0!		#DIV/0!		#DIV/0!		0
		#N/A				#DIV/0!		#DIV/0!		#DIV/0!							#DIV/0!		#DIV/0!								#DIV/0!		#DIV/0!		#DIV/0!			#DIV/0!		#DIV/0!			#DIV/0!		#DIV/0!		#DIV/0!		0
		#N/A				#DIV/0!		#DIV/0!		#DIV/0!							#DIV/0!		#DIV/0!								#DIV/0!		#DIV/0!		#DIV/0!			#DIV/0!		#DIV/0!			#DIV/0!		#DIV/0!		#DIV/0!		0
		#N/A				#DIV/0!		#DIV/0!		#DIV/0!							#DIV/0!		#DIV/0!								#DIV/0!		#DIV/0!		#DIV/0!			#DIV/0!		#DIV/0!			#DIV/0!		#DIV/0!		#DIV/0!		0
		#N/A				#DIV/0!		#DIV/0!		#DIV/0!							#DIV/0!		#DIV/0!								#DIV/0!		#DIV/0!		#DIV/0!			#DIV/0!		#DIV/0!			#DIV/0!		#DIV/0!		#DIV/0!		0
		#N/A				#DIV/0!		#DIV/0!		#DIV/0!							#DIV/0!		#DIV/0!								#DIV/0!		#DIV/0!		#DIV/0!			#DIV/0!		#DIV/0!			#DIV/0!		#DIV/0!		#DIV/0!		0
		#N/A				#DIV/0!		#DIV/0!		#DIV/0!							#DIV/0!		#DIV/0!								#DIV/0!		#DIV/0!		#DIV/0!			#DIV/0!		#DIV/0!			#DIV/0!		#DIV/0!		#DIV/0!		0
		#N/A				#DIV/0!		#DIV/0!		#DIV/0!							#DIV/0!		#DIV/0!								#DIV/0!		#DIV/0!		#DIV/0!			#DIV/0!		#DIV/0!			#DIV/0!		#DIV/0!		#DIV/0!		0
		#N/A				#DIV/0!		#DIV/0!		#DIV/0!							#DIV/0!		#DIV/0!								#DIV/0!		#DIV/0!		#DIV/0!			#DIV/0!		#DIV/0!			#DIV/0!		#DIV/0!		#DIV/0!		0
		#N/A				#DIV/0!		#DIV/0!		#DIV/0!							#DIV/0!		#DIV/0!								#DIV/0!		#DIV/0!		#DIV/0!			#DIV/0!		#DIV/0!			#DIV/0!		#DIV/0!		#DIV/0!		0
		#N/A				#DIV/0!		#DIV/0!		#DIV/0!							#DIV/0!		#DIV/0!								#DIV/0!		#DIV/0!		#DIV/0!			#DIV/0!		#DIV/0!			#DIV/0!		#DIV/0!		#DIV/0!		0
		#N/A				#DIV/0!		#DIV/0!		#DIV/0!							#DIV/0!		#DIV/0!								#DIV/0!		#DIV/0!		#DIV/0!			#DIV/0!		#DIV/0!			#DIV/0!		#DIV/0!		#DIV/0!		0
		#N/A				#DIV/0!		#DIV/0!		#DIV/0!							#DIV/0!		#DIV/0!								#DIV/0!		#DIV/0!		#DIV/0!			#DIV/0!		#DIV/0!			#DIV/0!		#DIV/0!		#DIV/0!		0
		#N/A				#DIV/0!		#DIV/0!		#DIV/0!							#DIV/0!		#DIV/0!								#DIV/0!		#DIV/0!		#DIV/0!			#DIV/0!		#DIV/0!			#DIV/0!		#DIV/0!		#DIV/0!		0
		#N/A				#DIV/0!		#DIV/0!		#DIV/0!							#DIV/0!		#DIV/0!								#DIV/0!		#DIV/0!		#DIV/0!			#DIV/0!		#DIV/0!			#DIV/0!		#DIV/0!		#DIV/0!		0
		#N/A				#DIV/0!		#DIV/0!		#DIV/0!							#DIV/0!		#DIV/0!								#DIV/0!		#DIV/0!		#DIV/0!			#DIV/0!		#DIV/0!			#DIV/0!		#DIV/0!		#DIV/0!		0
		#N/A				#DIV/0!		#DIV/0!		#DIV/0!							#DIV/0!		#DIV/0!								#DIV/0!		#DIV/0!		#DIV/0!			#DIV/0!		#DIV/0!			#DIV/0!		#DIV/0!		#DIV/0!		0
		#N/A				#DIV/0!		#DIV/0!		#DIV/0!							#DIV/0!		#DIV/0!								#DIV/0!		#DIV/0!		#DIV/0!			#DIV/0!		#DIV/0!			#DIV/0!		#DIV/0!		#DIV/0!		0
		#N/A				#DIV/0!		#DIV/0!		#DIV/0!							#DIV/0!		#DIV/0!								#DIV/0!		#DIV/0!		#DIV/0!			#DIV/0!		#DIV/0!			#DIV/0!		#DIV/0!		#DIV/0!		0
		#N/A				#DIV/0!		#DIV/0!		#DIV/0!							#DIV/0!		#DIV/0!								#DIV/0!		#DIV/0!		#DIV/0!			#DIV/0!		#DIV/0!			#DIV/0!		#DIV/0!		#DIV/0!		0
		#N/A				#DIV/0!		#DIV/0!		#DIV/0!							#DIV/0!		#DIV/0!								#DIV/0!		#DIV/0!		#DIV/0!			#DIV/0!		#DIV/0!			#DIV/0!		#DIV/0!		#DIV/0!		0
		#N/A				#DIV/0!		#DIV/0!		#DIV/0!							#DIV/0!		#DIV/0!								#DIV/0!		#DIV/0!		#DIV/0!			#DIV/0!		#DIV/0!			#DIV/0!		#DIV/0!		#DIV/0!		0
		#N/A				#DIV/0!		#DIV/0!		#DIV/0!							#DIV/0!		#DIV/0!								#DIV/0!		#DIV/0!		#DIV/0!			#DIV/0!		#DIV/0!			#DIV/0!		#DIV/0!		#DIV/0!		0
		#N/A				#DIV/0!		#DIV/0!		#DIV/0!							#DIV/0!		#DIV/0!								#DIV/0!		#DIV/0!		#DIV/0!			#DIV/0!		#DIV/0!			#DIV/0!		#DIV/0!		#DIV/0!		0
		#N/A				#DIV/0!		#DIV/0!		#DIV/0!							#DIV/0!		#DIV/0!								#DIV/0!		#DIV/0!		#DIV/0!			#DIV/0!		#DIV/0!			#DIV/0!		#DIV/0!		#DIV/0!		0
		#N/A				#DIV/0!		#DIV/0!		#DIV/0!							#DIV/0!		#DIV/0!								#DIV/0!		#DIV/0!		#DIV/0!			#DIV/0!		#DIV/0!			#DIV/0!		#DIV/0!		#DIV/0!		0
		#N/A				#DIV/0!		#DIV/0!		#DIV/0!							#DIV/0!		#DIV/0!								#DIV/0!		#DIV/0!		#DIV/0!			#DIV/0!		#DIV/0!			#DIV/0!		#DIV/0!		#DIV/0!		0
		#N/A				#DIV/0!		#DIV/0!		#DIV/0!							#DIV/0!		#DIV/0!								#DIV/0!		#DIV/0!		#DIV/0!			#DIV/0!		#DIV/0!			#DIV/0!		#DIV/0!		#DIV/0!		0
		#N/A				#DIV/0!		#DIV/0!		#DIV/0!							#DIV/0!		#DIV/0!								#DIV/0!		#DIV/0!		#DIV/0!			#DIV/0!		#DIV/0!			#DIV/0!		#DIV/0!		#DIV/0!		0
		#N/A				#DIV/0!		#DIV/0!		#DIV/0!							#DIV/0!		#DIV/0!								#DIV/0!		#DIV/0!		#DIV/0!			#DIV/0!		#DIV/0!			#DIV/0!		#DIV/0!		#DIV/0!		0
		#N/A				#DIV/0!		#DIV/0!		#DIV/0!							#DIV/0!		#DIV/0!								#DIV/0!		#DIV/0!		#DIV/0!			#DIV/0!		#DIV/0!			#DIV/0!		#DIV/0!		#DIV/0!		0
		#N/A				#DIV/0!		#DIV/0!		#DIV/0!							#DIV/0!		#DIV/0!								#DIV/0!		#DIV/0!		#DIV/0!			#DIV/0!		#DIV/0!			#DIV/0!		#DIV/0!		#DIV/0!		0
		#N/A				#DIV/0!		#DIV/0!		#DIV/0!							#DIV/0!		#DIV/0!								#DIV/0!		#DIV/0!		#DIV/0!			#DIV/0!		#DIV/0!			#DIV/0!		#DIV/0!		#DIV/0!		0
		#N/A				#DIV/0!		#DIV/0!		#DIV/0!							#DIV/0!		#DIV/0!								#DIV/0!		#DIV/0!		#DIV/0!			#DIV/0!		#DIV/0!			#DIV/0!		#DIV/0!		#DIV/0!		0
		#N/A				#DIV/0!		#DIV/0!		#DIV/0!							#DIV/0!		#DIV/0!								#DIV/0!		#DIV/0!		#DIV/0!			#DIV/0!		#DIV/0!			#DIV/0!		#DIV/0!		#DIV/0!		0
		#N/A				#DIV/0!		#DIV/0!		#DIV/0!							#DIV/0!		#DIV/0!								#DIV/0!		#DIV/0!		#DIV/0!			#DIV/0!		#DIV/0!			#DIV/0!		#DIV/0!		#DIV/0!		0
		#N/A				#DIV/0!		#DIV/0!		#DIV/0!							#DIV/0!		#DIV/0!								#DIV/0!		#DIV/0!		#DIV/0!			#DIV/0!		#DIV/0!			#DIV/0!		#DIV/0!		#DIV/0!		0
		#N/A				#DIV/0!		#DIV/0!		#DIV/0!							#DIV/0!		#DIV/0!								#DIV/0!		#DIV/0!		#DIV/0!			#DIV/0!		#DIV/0!			#DIV/0!		#DIV/0!		#DIV/0!		0
		#N/A				#DIV/0!		#DIV/0!		#DIV/0!							#DIV/0!		#DIV/0!								#DIV/0!		#DIV/0!		#DIV/0!			#DIV/0!		#DIV/0!			#DIV/0!		#DIV/0!		#DIV/0!		0
		#N/A				#DIV/0!		#DIV/0!		#DIV/0!							#DIV/0!		#DIV/0!								#DIV/0!		#DIV/0!		#DIV/0!			#DIV/0!		#DIV/0!			#DIV/0!		#DIV/0!		#DIV/0!		0
		#N/A				#DIV/0!		#DIV/0!		#DIV/0!							#DIV/0!		#DIV/0!								#DIV/0!		#DIV/0!		#DIV/0!			#DIV/0!		#DIV/0!			#DIV/0!		#DIV/0!		#DIV/0!		0
		#N/A				#DIV/0!		#DIV/0!		#DIV/0!							#DIV/0!		#DIV/0!								#DIV/0!		#DIV/0!		#DIV/0!			#DIV/0!		#DIV/0!			#DIV/0!		#DIV/0!		#DIV/0!		0
		#N/A				#DIV/0!		#DIV/0!		#DIV/0!							#DIV/0!		#DIV/0!								#DIV/0!		#DIV/0!		#DIV/0!			#DIV/0!		#DIV/0!			#DIV/0!		#DIV/0!		#DIV/0!		0
		#N/A				#DIV/0!		#DIV/0!		#DIV/0!							#DIV/0!		#DIV/0!								#DIV/0!		#DIV/0!		#DIV/0!			#DIV/0!		#DIV/0!			#DIV/0!		#DIV/0!		#DIV/0!		0
		#N/A				#DIV/0!		#DIV/0!		#DIV/0!							#DIV/0!		#DIV/0!								#DIV/0!		#DIV/0!		#DIV/0!			#DIV/0!		#DIV/0!			#DIV/0!		#DIV/0!		#DIV/0!		0
		#N/A				#DIV/0!		#DIV/0!		#DIV/0!							#DIV/0!		#DIV/0!								#DIV/0!		#DIV/0!		#DIV/0!			#DIV/0!		#DIV/0!			#DIV/0!		#DIV/0!		#DIV/0!		0
		#N/A				#DIV/0!		#DIV/0!		#DIV/0!							#DIV/0!		#DIV/0!								#DIV/0!		#DIV/0!		#DIV/0!			#DIV/0!		#DIV/0!			#DIV/0!		#DIV/0!		#DIV/0!		0
		#N/A				#DIV/0!		#DIV/0!		#DIV/0!							#DIV/0!		#DIV/0!								#DIV/0!		#DIV/0!		#DIV/0!			#DIV/0!		#DIV/0!			#DIV/0!		#DIV/0!		#DIV/0!		0
		#N/A				#DIV/0!		#DIV/0!		#DIV/0!							#DIV/0!		#DIV/0!								#DIV/0!		#DIV/0!		#DIV/0!			#DIV/0!		#DIV/0!			#DIV/0!		#DIV/0!		#DIV/0!		0
		#N/A				#DIV/0!		#DIV/0!		#DIV/0!							#DIV/0!		#DIV/0!								#DIV/0!		#DIV/0!		#DIV/0!			#DIV/0!		#DIV/0!			#DIV/0!		#DIV/0!		#DIV/0!		0
		#N/A				#DIV/0!		#DIV/0!		#DIV/0!							#DIV/0!		#DIV/0!								#DIV/0!		#DIV/0!		#DIV/0!			#DIV/0!		#DIV/0!			#DIV/0!		#DIV/0!		#DIV/0!		0
		#N/A				#DIV/0!		#DIV/0!		#DIV/0!							#DIV/0!		#DIV/0!								#DIV/0!		#DIV/0!		#DIV/0!			#DIV/0!		#DIV/0!			#DIV/0!		#DIV/0!		#DIV/0!		0
		#N/A				#DIV/0!		#DIV/0!		#DIV/0!							#DIV/0!		#DIV/0!								#DIV/0!		#DIV/0!		#DIV/0!			#DIV/0!		#DIV/0!			#DIV/0!		#DIV/0!		#DIV/0!		0
		#N/A				#DIV/0!		#DIV/0!		#DIV/0!							#DIV/0!		#DIV/0!								#DIV/0!		#DIV/0!		#DIV/0!			#DIV/0!		#DIV/0!			#DIV/0!		#DIV/0!		#DIV/0!		0
		#N/A				#DIV/0!		#DIV/0!		#DIV/0!							#DIV/0!		#DIV/0!								#DIV/0!		#DIV/0!		#DIV/0!			#DIV/0!		#DIV/0!			#DIV/0!		#DIV/0!		#DIV/0!		0
		#N/A				#DIV/0!		#DIV/0!		#DIV/0!							#DIV/0!		#DIV/0!								#DIV/0!		#DIV/0!		#DIV/0!			#DIV/0!		#DIV/0!			#DIV/0!		#DIV/0!		#DIV/0!		0
		#N/A				#DIV/0!		#DIV/0!		#DIV/0!							#DIV/0!		#DIV/0!								#DIV/0!		#DIV/0!		#DIV/0!			#DIV/0!		#DIV/0!			#DIV/0!		#DIV/0!		#DIV/0!		0
		#N/A				#DIV/0!		#DIV/0!		#DIV/0!							#DIV/0!		#DIV/0!								#DIV/0!		#DIV/0!		#DIV/0!			#DIV/0!		#DIV/0!			#DIV/0!		#DIV/0!		#DIV/0!		0
		#N/A				#DIV/0!		#DIV/0!		#DIV/0!							#DIV/0!		#DIV/0!								#DIV/0!		#DIV/0!		#DIV/0!			#DIV/0!		#DIV/0!			#DIV/0!		#DIV/0!		#DIV/0!		0
		#N/A				#DIV/0!		#DIV/0!		#DIV/0!							#DIV/0!		#DIV/0!								#DIV/0!		#DIV/0!		#DIV/0!			#DIV/0!		#DIV/0!			#DIV/0!		#DIV/0!		#DIV/0!		0
		#N/A				#DIV/0!		#DIV/0!		#DIV/0!							#DIV/0!		#DIV/0!								#DIV/0!		#DIV/0!		#DIV/0!			#DIV/0!		#DIV/0!			#DIV/0!		#DIV/0!		#DIV/0!		0
		#N/A				#DIV/0!		#DIV/0!		#DIV/0!							#DIV/0!		#DIV/0!								#DIV/0!		#DIV/0!		#DIV/0!			#DIV/0!		#DIV/0!			#DIV/0!		#DIV/0!		#DIV/0!		0
		#N/A				#DIV/0!		#DIV/0!		#DIV/0!							#DIV/0!		#DIV/0!								#DIV/0!		#DIV/0!		#DIV/0!			#DIV/0!		#DIV/0!			#DIV/0!		#DIV/0!		#DIV/0!		0
		#N/A				#DIV/0!		#DIV/0!		#DIV/0!							#DIV/0!		#DIV/0!								#DIV/0!		#DIV/0!		#DIV/0!			#DIV/0!		#DIV/0!			#DIV/0!		#DIV/0!		#DIV/0!		0
		#N/A				#DIV/0!		#DIV/0!		#DIV/0!							#DIV/0!		#DIV/0!								#DIV/0!		#DIV/0!		#DIV/0!			#DIV/0!		#DIV/0!			#DIV/0!		#DIV/0!		#DIV/0!		0
		#N/A				#DIV/0!		#DIV/0!		#DIV/0!							#DIV/0!		#DIV/0!								#DIV/0!		#DIV/0!		#DIV/0!			#DIV/0!		#DIV/0!			#DIV/0!		#DIV/0!		#DIV/0!		0
		#N/A				#DIV/0!		#DIV/0!		#DIV/0!							#DIV/0!		#DIV/0!								#DIV/0!		#DIV/0!		#DIV/0!			#DIV/0!		#DIV/0!			#DIV/0!		#DIV/0!		#DIV/0!		0
		#N/A				#DIV/0!		#DIV/0!		#DIV/0!							#DIV/0!		#DIV/0!								#DIV/0!		#DIV/0!		#DIV/0!			#DIV/0!		#DIV/0!			#DIV/0!		#DIV/0!		#DIV/0!		0
		#N/A				#DIV/0!		#DIV/0!		#DIV/0!							#DIV/0!		#DIV/0!								#DIV/0!		#DIV/0!		#DIV/0!			#DIV/0!		#DIV/0!			#DIV/0!		#DIV/0!		#DIV/0!		0
		#N/A				#DIV/0!		#DIV/0!		#DIV/0!							#DIV/0!		#DIV/0!								#DIV/0!		#DIV/0!		#DIV/0!			#DIV/0!		#DIV/0!			#DIV/0!		#DIV/0!		#DIV/0!		0
		#N/A				#DIV/0!		#DIV/0!		#DIV/0!							#DIV/0!		#DIV/0!								#DIV/0!		#DIV/0!		#DIV/0!			#DIV/0!		#DIV/0!			#DIV/0!		#DIV/0!		#DIV/0!		0
		#N/A				#DIV/0!		#DIV/0!		#DIV/0!							#DIV/0!		#DIV/0!								#DIV/0!		#DIV/0!		#DIV/0!			#DIV/0!		#DIV/0!			#DIV/0!		#DIV/0!		#DIV/0!		0
		#N/A				#DIV/0!		#DIV/0!		#DIV/0!							#DIV/0!		#DIV/0!								#DIV/0!		#DIV/0!		#DIV/0!			#DIV/0!		#DIV/0!			#DIV/0!		#DIV/0!		#DIV/0!		0
		#N/A				#DIV/0!		#DIV/0!		#DIV/0!							#DIV/0!		#DIV/0!								#DIV/0!		#DIV/0!		#DIV/0!			#DIV/0!		#DIV/0!			#DIV/0!		#DIV/0!		#DIV/0!		0
		#N/A				#DIV/0!		#DIV/0!		#DIV/0!							#DIV/0!		#DIV/0!								#DIV/0!		#DIV/0!		#DIV/0!			#DIV/0!		#DIV/0!			#DIV/0!		#DIV/0!		#DIV/0!		0
		#N/A				#DIV/0!		#DIV/0!		#DIV/0!							#DIV/0!		#DIV/0!								#DIV/0!		#DIV/0!		#DIV/0!			#DIV/0!		#DIV/0!			#DIV/0!		#DIV/0!		#DIV/0!		0
		#N/A				#DIV/0!		#DIV/0!		#DIV/0!							#DIV/0!		#DIV/0!								#DIV/0!		#DIV/0!		#DIV/0!			#DIV/0!		#DIV/0!			#DIV/0!		#DIV/0!		#DIV/0!		0
		#N/A				#DIV/0!		#DIV/0!		#DIV/0!							#DIV/0!		#DIV/0!								#DIV/0!		#DIV/0!		#DIV/0!			#DIV/0!		#DIV/0!			#DIV/0!		#DIV/0!		#DIV/0!		0
		#N/A				#DIV/0!		#DIV/0!		#DIV/0!							#DIV/0!		#DIV/0!								#DIV/0!		#DIV/0!		#DIV/0!			#DIV/0!		#DIV/0!			#DIV/0!		#DIV/0!		#DIV/0!		0
		#N/A				#DIV/0!		#DIV/0!		#DIV/0!							#DIV/0!		#DIV/0!								#DIV/0!		#DIV/0!		#DIV/0!			#DIV/0!		#DIV/0!			#DIV/0!		#DIV/0!		#DIV/0!		0
		#N/A				#DIV/0!		#DIV/0!		#DIV/0!							#DIV/0!		#DIV/0!								#DIV/0!		#DIV/0!		#DIV/0!			#DIV/0!		#DIV/0!			#DIV/0!		#DIV/0!		#DIV/0!		0
		#N/A				#DIV/0!		#DIV/0!		#DIV/0!							#DIV/0!		#DIV/0!								#DIV/0!		#DIV/0!		#DIV/0!			#DIV/0!		#DIV/0!			#DIV/0!		#DIV/0!		#DIV/0!		0
		#N/A				#DIV/0!		#DIV/0!		#DIV/0!							#DIV/0!		#DIV/0!								#DIV/0!		#DIV/0!		#DIV/0!			#DIV/0!		#DIV/0!			#DIV/0!		#DIV/0!		#DIV/0!		0
		#N/A				#DIV/0!		#DIV/0!		#DIV/0!							#DIV/0!		#DIV/0!								#DIV/0!		#DIV/0!		#DIV/0!			#DIV/0!		#DIV/0!			#DIV/0!		#DIV/0!		#DIV/0!		0
		#N/A				#DIV/0!		#DIV/0!		#DIV/0!							#DIV/0!		#DIV/0!								#DIV/0!		#DIV/0!		#DIV/0!			#DIV/0!		#DIV/0!			#DIV/0!		#DIV/0!		#DIV/0!		0
		#N/A				#DIV/0!		#DIV/0!		#DIV/0!							#DIV/0!		#DIV/0!								#DIV/0!		#DIV/0!		#DIV/0!			#DIV/0!		#DIV/0!			#DIV/0!		#DIV/0!		#DIV/0!		0
		#N/A				#DIV/0!		#DIV/0!		#DIV/0!							#DIV/0!		#DIV/0!								#DIV/0!		#DIV/0!		#DIV/0!			#DIV/0!		#DIV/0!			#DIV/0!		#DIV/0!		#DIV/0!		0
		#N/A				#DIV/0!		#DIV/0!		#DIV/0!							#DIV/0!		#DIV/0!								#DIV/0!		#DIV/0!		#DIV/0!			#DIV/0!		#DIV/0!			#DIV/0!		#DIV/0!		#DIV/0!		0
		#N/A				#DIV/0!		#DIV/0!		#DIV/0!							#DIV/0!		#DIV/0!								#DIV/0!		#DIV/0!		#DIV/0!			#DIV/0!		#DIV/0!			#DIV/0!		#DIV/0!		#DIV/0!		0
		#N/A				#DIV/0!		#DIV/0!		#DIV/0!							#DIV/0!		#DIV/0!								#DIV/0!		#DIV/0!		#DIV/0!			#DIV/0!		#DIV/0!			#DIV/0!		#DIV/0!		#DIV/0!		0
		#N/A				#DIV/0!		#DIV/0!		#DIV/0!							#DIV/0!		#DIV/0!								#DIV/0!		#DIV/0!		#DIV/0!			#DIV/0!		#DIV/0!			#DIV/0!		#DIV/0!		#DIV/0!		0
		#N/A				#DIV/0!		#DIV/0!		#DIV/0!							#DIV/0!		#DIV/0!								#DIV/0!		#DIV/0!		#DIV/0!			#DIV/0!		#DIV/0!			#DIV/0!		#DIV/0!		#DIV/0!		0
		#N/A				#DIV/0!		#DIV/0!		#DIV/0!							#DIV/0!		#DIV/0!								#DIV/0!		#DIV/0!		#DIV/0!			#DIV/0!		#DIV/0!			#DIV/0!		#DIV/0!		#DIV/0!		0
		#N/A				#DIV/0!		#DIV/0!		#DIV/0!							#DIV/0!		#DIV/0!								#DIV/0!		#DIV/0!		#DIV/0!			#DIV/0!		#DIV/0!			#DIV/0!		#DIV/0!		#DIV/0!		0
		#N/A				#DIV/0!		#DIV/0!		#DIV/0!							#DIV/0!		#DIV/0!								#DIV/0!		#DIV/0!		#DIV/0!			#DIV/0!		#DIV/0!			#DIV/0!		#DIV/0!		#DIV/0!		0
		#N/A				#DIV/0!		#DIV/0!		#DIV/0!							#DIV/0!		#DIV/0!								#DIV/0!		#DIV/0!		#DIV/0!			#DIV/0!		#DIV/0!			#DIV/0!		#DIV/0!		#DIV/0!		0

## Sheet: Ecotoxicology
Data on ecotoxicity
Possible markers for tracer-based sorting		Ecotoxicity - Summary								Aquatic Toxicity															Sediment toxicity	Terrestrial toxicity						Biological effects monitoring	Biotransformation and kinetics	Additional info
Marker name	CAS	Hazard Freshwater (PNEC ug/L)	Hazard Marine water (PNEC ug /L)	Hazard STP (PNEC ug/L)	Hazard Sediment (freshwater) (PNEC mg/kg dw)	hazard Sediment (marine water) (PNEC mg/kg dw)	Hazard Air (PNEC mg/kg dw)	Hazard terrestrial (PNEC mg/kg dw)	Hazard Bioacc. (PNEC mg/kg dw)	Short-term toxicity to fish (EC 50 ug/L)	Short-term toxicity to fish (EC10 ug/L)	Long-term toxicity to fish (EC50 ug/L)	Long-term toxicity to fish (EC10 ug/L)	short term tox.- aqu. Invertebrates (EC50 ug/L)	short term tox.- aqu. Invertebrates (EC10 ug/L)	long term. Tox. Aqu. Invertebrates (EC50 ug/L)	long term. Tox. Aqu. Invertebrates (EC10 ug/L)	tox. To aquatic algae/cyanobac. (EC50 ug/L)	tox. To aquatic algae/cyanobac. (EC10 ug/L)	tox to plants other than algae	tox to microorg. (EC50 ug/L)	tox to microorg. (EC10 ug/L)	endocrine disruper testing aqu.	toxicity to other aqu. Organisms	NOEC (mg/kg)	Tox. To soil macroorg. Except arthropods (ug /kg)	tox to terrestrial arthropods	tox. to terrestrial plants	tox to soil microorg.	tox. To birds	tox to other above ground organisms	Column2	Column3	Column4
4,4'-bis(benzoxzol-2-yl)stilbene	1533-45-5	0.645	0.0645	680	45000	4500	no hazard	9010	no hazard	no effect observed	no effect observed	n.a.	n.a.	no effects observed	no effects observed	n.a.	n.a.	2391		n.a.	6830 ug/L		n.a.	n.a.	n.a.	n.a.	n.a.	n.a.	n.a.	n.a.	n.a.	n.a.	n.a.	n.a.
2,5-bis(5-tert-butyl-benzoxazol-2-yl)thiophene	7128-64-5	200	20	1000	3160000	316000	no hazard	629000	no hazard	no effect observed	no effect observed	n.a.	n.a.	no effects observed	no effects observed	no effects observed	no effects observed	no effects observed	no effects observed	n.a.	no effects observed	no effects observed	n.a.	n.a.	n.a.	n.a.	n.a.	n.a.	n.a.	n.a.	n.a.	n.a.	n.a.	n.a.
CeO2	1306-38-3	no hazard	n.a.	no hazard	n.a.	n.a.	no hazard	no hazard	no hazard	no effect observed	no effect observed	n.r.	n.r.	no effects observed	no effects observed	no effects observed	no effects observed	effects excluded	effects excluded	n.a.	no effects observed	no effects observed	n.a.	Sea Urchin /100% Lethal/ forced feeding/ 10 mg/L	n.r.	no observed effects	n.r.	no observed effects	no observed effects	n.r.	n.a.	n.a.	n.a.	trout hepatocytes/1000 mg/L / no cytotoxicity
Y2O3	1314-36-9	n.a.	n.a.	n.a.	n.a.	n.a.	n.a.	n.a.	n.r.	no effect observed	no effect observed	n.r.	n.r.	no effects observed	no effects observed	n.r.	n.r.	effects excluded	effects excluded	n.a.	no effects observed	no effects observed	n.a.	n.a.	n.a.	n.r.	n.r.	n.r.	n.r.	n.a.	n.a.	n.a.	n.a.	n.a.
Nd2O3	1313-97-9	no hazard	no hazard	no hazard	no hazard	no hazard	no hazard	no hazard	no hazard	no effect observed	no effect observed	n.a.	n.a.	no effects observed	no effects observed	n.a.	n.a.	effects excluded	effects excluded	n.a.	n.r.	n.r.	n.a.	n.a.	n.a.	n.r.	n.r.	n.r.	n.r.	n.a.	n.a.	n.a.	n.a.	n.a.
Gd2O3	12064-62-9	no hazard	no hazard	n.a.	no hazard	no hazard	no hazard	no hazard	no hazard	no effect observed	no effect observed	n.a.	n.a.	no effects observed	no effects observed	n.a.	n.a.	n.r.	n.r.	n.a.	n.r.	n.r.	n.a.	n.a.	n.a.	n.a.	n.a.	n.a.	n.a.	n.a.	n.a.	n.a.	n.a.	n.a.
Dy2O3	1308-87-8	n.a.	n.a.	n.a.	n.a.	n.a.	n.a.	n.a.	n.a.	n.a.	n.a.	n.a.	n.a.	no effects observed	no effects observed	n.a.	n.a.	n.r.	n.r.	n.a.	n.a.	n.a.	n.a.	n.a.	n.a.	n.a.	n.a.	n.a.	n.a.	n.a.	n.a.	n.a.	n.a.	n.a.
rhodamine-6G	989-38-8	n.a.	n.a.	n.a.	n.a.	n.a.	n.a.	n.a.	n.a.	n.a.	n.a.	n.a.	n.a.	160	n.a.	n.a.	n.a.	23	14	n.a.	n.a.	n.a.	n.a.	n.a.	n.a.	n.a.	n.a.	n.a.	n.a.	n.a.	n.a.	n.a.	n.a.	n.a.
V-Quin	n.a.	n.a.	n.a.	n.a.	n.a.	n.a.	n.a.	n.a.	n.a.	n.a.	n.a.	n.a.	n.a.	n.a.	n.a.	n.a.	n.a.	n.a.	n.a.	n.a.	n.a.	n.a.	n.a.	n.a.	n.a.	n.a.	n.a.	n.a.	n.a.	n.a.	n.a.	n.a.	n.a.	n.a.
perylene ester (PTIE)	n.a.	n.a.	n.a.	n.a.	n.a.	n.a.	n.a.	n.a.	n.a.	n.a.	n.a.	n.a.	n.a.	n.a.	n.a.	n.a.	n.a.	n.a.	n.a.	n.a.	n.a.	n.a.	n.a.	n.a.	n.a.	n.a.	n.a.	n.a.	n.a.	n.a.	n.a.	n.a.	n.a.	n.a.
perylene carboxylic bisimide (S-13)	n.a.	n.a.	n.a.	n.a.	n.a.	n.a.	n.a.	n.a.	n.a.	n.a.	n.a.	n.a.	n.a.	n.a.	n.a.	n.a.	n.a.	n.a.	n.a.	n.a.	n.a.	n.a.	n.a.	n.a.	n.a.	n.a.	n.a.	n.a.	n.a.	n.a.	n.a.	n.a.	n.a.	n.a.
terrylene carboxylic bisimide (S-13TBI)	n.a.	n.a.	n.a.	n.a.	n.a.	n.a.	n.a.	n.a.	n.a.	n.a.	n.a.	n.a.	n.a.	n.a.	n.a.	n.a.	n.a.	n.a.	n.a.	n.a.	n.a.	n.a.	n.a.	n.a.	n.a.	n.a.	n.a.	n.a.	n.a.	n.a.	n.a.	n.a.	n.a.	n.a.
N,N’-Bis(3-(triethoxysilyl)propyl)-1,7-Dipyrrolidinylperylene-3,4:9,10-tetracarboxylic acid bisimide	n.a.	n.a.	n.a.	n.a.	n.a.	n.a.	n.a.	n.a.	n.a.	n.a.	n.a.	n.a.	n.a.	n.a.	n.a.	n.a.	n.a.	n.a.	n.a.	n.a.	n.a.	n.a.	n.a.	n.a.	n.a.	n.a.	n.a.	n.a.	n.a.	n.a.	n.a.	n.a.	n.a.	n.a.
Quinacridone	1047-16-1	no hazard	no hazard	no hazard	no hazard	no hazard	no hazard	no hazard	no hazard	no effect observed	no effect observed	no effect observerd	no effect observed	no effect observed	no effect observed	no effects observed	no effects observed	no effects observed	no effects observed	n.a.	no effects observed	no effects observed	n.a.	n.a.	no effect observed	n.r.	n.a.	n.r.	n.r.	n.r.	n.a.	n.a.	n.a.	n.a.
Perylene-3,4,9,10-tetracrboxylic dianhydride (PTCDA)	128-69-8	no hazard	no hazard	no hazard	no hazard	no hazard	no hazard	no hazard	no hazard	no effect observed	no effect observed	n.r.	n.r.	no effect observed	no effect observed	n.r.	n.r.	no effects observed	no effects oberved	high probability not harmful to aquatic plants	n.a.	6287000	n.a.	n.a.	n.a.	1000000	n.r.	n.r.	n.r.	n.a.	n.a.	n.a.	n.a.	n.a.
Fluorescein-5-isothiocyanate	3326-32-7	n.a.	n.a.	n.a.	n.a.	n.a.	n.a.	n.a.	n.a.	n.a.	n.a.	n.a.	n.a.	n.a.	n.a.	n.a.	n.a.	n.a.	n.a.	n.a.	n.a.	n.a.	n.a.	n.a.	n.a.	n.a.	n.a.	n.a.	n.a.	n.a.	n.a.	n.a.	n.a.	n.a.
indocyanine green	3599-32-4	n.a.	n.a.	n.a.	n.a.	n.a.	n.a.	n.a.	n.a.	n.a.	n.a.	n.a.	n.a.	n.a.	n.a.	n.a.	n.a.	n.a.	n.a.	n.a.	n.a.	n.a.	n.a.	n.a.	n.a.	n.a.	n.a.	n.a.	n.a.	n.a.	n.a.	n.a.	n.a.	n.a.
methylene blue	61-73-4	n.a	n.a	n.a	n.a	n.a	n.a	n.a	n.a	n.a	n.a	n.a	n.a	n.a	n.a	n.a	n.a	n.a	n.a	n.a	n.a	n.a	n.a	n.a	n.a	n.a	n.a	n.a	n.a	n.a	n.a	n.a	n.a	n.a
single walled carbon nano tubes	308068-56-6	no hazard	no hazard	n.r.	no hazard	no hazard	no hazard	no hazard	no hazard	n.r.	n.r.	n.a.	n.a.	no effects observed	no effects observed	n.a.	n.a.	no effects observed	no effects observed	n.a.	200 ug/L	n.a.	n.a.	n.a.	n.a.	n.a.	n.a.	n.a.	n.a.	n.a.	n.a.	n.a.	n.a.	n.a.
IR-775 chloride	199444-11-6	n.a.	n.a.	n.a.	n.a.	n.a.	n.a.	n.a.	n.a.	n.a.	n.a.	n.a.	n.a.	n.a.	n.a.	n.a.	n.a.	n.a.	n.a.	n.a.	n.a.	n.a.	n.a.	n.a.	n.a.	n.a.	n.a.	n.a.	n.a.	n.a.	n.a.	n.a.	n.a.	n.a.
IR-780 iodide	207399-07-3	n.a.	n.a.	n.a.	n.a.	n.a.	n.a.	n.a.	n.a.	n.a.	n.a.	n.a.	n.a.	n.a.	n.a.	n.a.	n.a.	n.a.	n.a.	n.a.	n.a.	n.a.	n.a.	n.a.	n.a.	n.a.	n.a.	n.a.	n.a.	n.a.	n.a.	n.a.	n.a.	n.a.
IR-783	115970-66-6	n.a.	n.a.	n.a.	n.a.	n.a.	n.a.	n.a.	n.a.	n.a.	n.a.	n.a.	n.a.	n.a.	n.a.	n.a.	n.a.	n.a.	n.a.	n.a.	n.a.	n.a.	n.a.	n.a.	n.a.	n.a.	n.a.	n.a.	n.a.	n.a.	n.a.	n.a.	n.a.	n.a.
IR-797 chloride	110992-55-7	n.a.	n.a.	n.a.	n.a.	n.a.	n.a.	n.a.	n.a.	n.a.	n.a.	n.a.	n.a.	n.a.	n.a.	n.a.	n.a.	n.a.	n.a.	n.a.	n.a.	n.a.	n.a.	n.a.	n.a.	n.a.	n.a.	n.a.	n.a.	n.a.	n.a.	n.a.	n.a.	n.a.
IR-806	757960-10-4	n.a.	n.a.	n.a.	n.a.	n.a.	n.a.	n.a.	n.a.	n.a.	n.a.	n.a.	n.a.	n.a.	n.a.	n.a.	n.a.	n.a.	n.a.	n.a.	n.a.	n.a.	n.a.	n.a.	n.a.	n.a.	n.a.	n.a.	n.a.	n.a.	n.a.	n.a.	n.a.	n.a.
CdTe core type quantum dots, COOH functionalized (710, 770 nm)	1306-25-8	0.19	1.14	20	1.8	0.64	no hazard	0.9		no effect observed	no effect observed	n.r.	n.r.	400	n.a.	250	n.a.	3.1	0.37	n.a.	1000000	100000	n.a.	n.a.	n.a.	no observed effects	no observed effects	no observed effects	no observed effects	n.a.	n.a.	n.a.	n.a.	n.a.
PbS core-type quantum dots, oleic acid coated / without coat (900 nm - 1600 nm)	1314-87-0	n.a.	n.a.	n.a.	n.a.	n.a.	n.a.	n.a.	n.a.	n.a.	n.a.	n.a.	n.a.	n.s.	n.s.	n.a.	n.a.	n.a.	n.a.	n.a.	n.a.	n.a.	n.a.	n.a.	n.a.	no observed effects	n.a.	n.a.	n.a.	n.a.	n.a.	n.a.	n.a.	n.a.
La2O3	1312-81-8	10000	1000	100000	15500	15500	no hazard	18.9	156	no effect observed	no effect observed	no effect expected	no effect expected	no effect observed	no effect observed	no effect observed	no effect observed	16000	13000	no effects observed	304000	82000	n.a.	n.a.	1545	no observed effects	3000 mg RE/kg	NOEC 107 mg/kg	NOEC 281 mg/kg	n.a.	n.a.	n.a.	n.a.	n.a.
Pr2O3	12037-29-5	no hazard	no hazard	no hazard	no hazard	no hazard	no hazard	no hazard	n.a.	no effect observed	no effect observed	n.r.	n.r.	no effect observed	no effect observer	n.r.	n.r.	100000	22000	n.a.	n.a.	1000000	n.a.	n.a.	n.a.	n.r.	n.r.	n.r.	n.r.	n.a.	n.a.	n.a.	n.a.	n.a.
Er2O3	12061-16-4
Yb2O3	1314-37-0
Y2O3:Eu	68585-82-0
Al2Ba2Mg2O7	63774-55-0
MgO	1309-48-4
Sm(III)2O3	12060-58-1
Y2O3:Yb3+	68585-83-1
Gd2O3:Eu	68609-38-1
Y2O3:Er3+	n.a.
Gd2O3:Er3+	n.a.
Gd2O3:Yb3+	n.a.
Ga(III)2O3	12024-21-4
Y2O3:Hf3+:Er3+	n.a.
Y2O3:Hf3+	n.a.
Tm2O3	12036-44-1
Tb4O7	12037-01-3
Tb2O3	12036-41-8
9(10H)-Acridone	578-95-0
(9-Oxo-9H-acridin-10-yl)-acetic Acid	38609-97-1
6-(2-bromo-9-oxoacridin-10-yl)hexanoic acid	n.a.
6-(2,7-Bromo-9-oxo-9H-acridin-10-yl)-hexanoic Acid	n.a.
6-(2-Sulfo-9-oxo-9H-acridin-10-yl)-hexanoic Acid	n.a.
6-(2-Bromo-7-sulfo-9-oxo-9H-acridin-10-yl)-hexanoic Acid	n.a.
2-Carboxymethyl-7-chloro-9-oxo-9,10-dihydroacridine	n.a.
9-Oxo-9,10-dihydroacridine-4-carboxylic acid	24782-64-7
9-Oxo-9,10-dihydroacridine-4-carboxylic Acid (6-Carboxyhexyl)amide	n.a.
6-(2-Acetamido-9-oxo-9H-acridin-10-yl)-hexanoic Acid	n.a.
6-(2,7-Bis-acetamido-9-oxo-9Hacridin-10-yl)-hexanoic Acid	n.a.
6-(2-Fluoro-9-oxo-9H-acridin-10-yl)-hexanoic Acid	n.a.
6-(2-Methoxy-9-oxo-9H-acridin-10-yl)-hexanoic Acid	n.a.
6-(2-Methyl-9-oxo-9H-acridin-10-yl)-hexanoic Acid	n.a.
O-(N-Succinimidyl)-6-(9-oxo-9H-acridin-10-yl)-hexanoate	n.a.
O-(N-Succinimidyl)-6-(2-acetamido-9-oxo-9H-acridin-10-yl)-hexanoate	n.a.
N-(Maleimido)-ethyl-6-(9-oxo-9Hacridin-10-yl)-hexanamide	n.a.
N-(aminoethyl)-maleimide hydrochloride	134272-64-3
7,14-Dioxo-5,7,12,14-tetrahydroquino[2,3-b]acridine-2,4,9,11-tetrasulfonic Acid	n.a.
6-[2,9-Dibromo-12-(5-carboxy-pentyl)-7,14-dioxo-7,14-dihydro-12H-quino[2,3-b]acridin-5-yl]-hexanoic Acid	n.a.
6-(12-Ethyl-7,14-dioxo-2,9-disulfo-7,14-dihydro-12H-quino[2,3-b]acridin-5-yl)-hexanoic Acid	n.a.
O-(N-Succinimidyl-6-(12-ethyl-7,14-dioxo-2,9-disulfo-7,14-dihydro-12H - quino[2,3-b]acridin-5-yl)-hexanoate	n.a.
Y2SiO5	12027-88-2
Y2SiO5:Pr3+	n.a.
Y3Al5O12:Er3+	n.a.
Y3Al5O12	12005-21-9
PTMSDPA (poly[1-phenyl-2-[p-(trimethylsilyl)phenyl]acetylene])	n.a.
Fe(II)O	1345-25-1
ZnO	1314-13-2
ZnFe2O4	12063-19-3
Fe2O3	1309-37-1
Fe3O4	1317-61-9
Graphene Oxid	n.a.
Graphene Quantum Dots	7440-44-0
	#N/A
	#N/A
	#N/A
	#N/A
	#N/A
	#N/A
	#N/A
	#N/A
	#N/A
	#N/A
	#N/A
	#N/A
	#N/A
	#N/A
	#N/A

## Sheet: Human Toxicology
Data on human toxicity
Marker name	CAS	Workers Inhalation DNEL (mg/m3)	Workers Inhalation hazard	Workers Dermal DNEL (mg/kg bw/day)	Workers Dermal Hazard	Workers Eyes DNEL	Workers Eyes Hazard	Gen. Pop. Inhalation DNEL (mg/m3)	Gen. Pop. Inhalation Hazard	Gen. Pop. Dermal DNEL (mg/kg bw/day)	Gen. Pop. Dermal Hazard	Gen. Pop. oral DNEL (mg/kg bw/day)	Gen. Pop. oral Hazard	Gen. Pop. eye DNEL	Gen. Pop. eye Hazard
4,4'-bis(benzoxzol-2-yl)stilbene	1533-45-5	44.7	low hazard	12.8	low hazard	n.a.	low hazard	6.88	low hazard	4.57	low hazard	4.57	low hazard	n.a.	low hazard
2,5-bis(5-tert-butyl-benzoxazol-2-yl)thiophene	7128-64-5	3	no hazard	7.1	no hazard	n.a.	no hazard	n.a.	no hazard	3.5	no hazard	3.5	no hazard	n.a.	no hazard
CeO2	1306-38-3	n.a.	no hazard	n.a.	no hazard	n.a.	no hazard	n.a.	no hazard	n.a.	no hazard	n.a.	no hazard	n.a.	no hazard
Y2O3	1314-36-9	n.a.	no hazard	n.a.	no hazard	n.a.	no hazard	n.a.	no hazard	n.a.	no hazard	n.a.	no hazard	n.a.	no hazard
Nd2O3	1313-97-9	18	no hazard	30000	no hazard	n.a.	no hazard	n.a.	no hazard	n.a.	no hazard	n.a.	no hazard	n.a.	no hazard
Gd2O3	12064-62-9	n.a.	no hazard	n.a.	no hazard	n.a.	no hazard	n.a.	no hazard	n.a.	no hazard	n.a.	no hazard	n.a.	no hazard
Dy2O3	1308-87-8	n.a.	n.a.	n.a.	n.a.	n.a.	n.a.	n.a.	n.a.	n.a.	n.a.	n.a.	n.a.	n.a.	n.a.
rhodamine-6G	989-38-8	n.a.	n.a.	n.a.	n.a.	n.a.	n.a.	n.a.	n.a.	n.a.	n.a.	n.a.	n.a.	n.a.	n.a.
V-Quin	n.a.
perylene ester (PTIE)	n.a.
perylene carboxylic bisimide (S-13)	n.a.
terrylene carboxylic bisimide (S-13TBI)	n.a.
N,N’-Bis(3-(triethoxysilyl)propyl)-1,7-Dipyrrolidinylperylene-3,4:9,10-tetracarboxylic acid bisimide	n.a.
Quinacridone	1047-16-1	3	no hazard	n.a.	no hazard	n.a.	no hazard	n.a.	no hazard	n.a.	no hazard	n.a.	no hazard	n.a.	no hazard
Perylene-3,4,9,10-tetracrboxylic dianhydride (PTCDA)	128-69-8	1.25	unknown hazard	33.3	no hazard	n.a.	no hazard	n.a.	no hazard	16.7	no hazard	10	no hazard	n.a.	no hazard
Fluorescein-5-isothiocyanate	3326-32-7
indocyanine green	3599-32-4
methylene blue	61-73-4
single walled carbon nano tubes	308068-56-6	n.a.	low hazard	n.a.	no hazard	n.a.	low hazard	n.a.	low hazard	n.a.	no hazard	n.a.	no hazard	n.a.	low hazard
IR-775 chloride	199444-11-6	n.a.
IR-780 iodide	207399-07-3	n.a.
IR-783	115970-66-6	n.a.
IR-797 chloride	110992-55-7	n.a.
IR-806	757960-10-4	n.a.
CdTe core type quantum dots, COOH functionalized (710, 770 nm)	1306-25-8	n.a.	no hazard	n.a.	unknown hazard	n.a.	unknown hazard	n.a.	no hazard	n.a.	unknown hazard	0.001
PbS core-type quantum dots, oleic acid coated / without coat (900 nm - 1600 nm)	1314-87-0
La2O3	1312-81-8
Pr2O3	12037-29-5
Er2O3	12061-16-4
Yb2O3	1314-37-0
Y2O3:Eu	68585-82-0
Al2Ba2Mg2O7	63774-55-0
MgO	1309-48-4
Sm(III)2O3	12060-58-1
Y2O3:Yb3+	68585-83-1
Gd2O3:Eu	68609-38-1
Y2O3:Er3+	n.a.
Gd2O3:Er3+	n.a.
Gd2O3:Yb3+	n.a.
Ga(III)2O3	12024-21-4
Y2O3:Hf3+:Er3+	n.a.
Y2O3:Hf3+	n.a.
Tm2O3	12036-44-1
Tb4O7	12037-01-3
Tb2O3	12036-41-8
9(10H)-Acridone	578-95-0
(9-Oxo-9H-acridin-10-yl)-acetic Acid	38609-97-1
6-(2-bromo-9-oxoacridin-10-yl)hexanoic acid	n.a.
6-(2,7-Bromo-9-oxo-9H-acridin-10-yl)-hexanoic Acid	n.a.
6-(2-Sulfo-9-oxo-9H-acridin-10-yl)-hexanoic Acid	n.a.
6-(2-Bromo-7-sulfo-9-oxo-9H-acridin-10-yl)-hexanoic Acid	n.a.
2-Carboxymethyl-7-chloro-9-oxo-9,10-dihydroacridine	n.a.
9-Oxo-9,10-dihydroacridine-4-carboxylic acid	24782-64-7
9-Oxo-9,10-dihydroacridine-4-carboxylic Acid (6-Carboxyhexyl)amide	n.a.
6-(2-Acetamido-9-oxo-9H-acridin-10-yl)-hexanoic Acid	n.a.
6-(2,7-Bis-acetamido-9-oxo-9Hacridin-10-yl)-hexanoic Acid	n.a.
6-(2-Fluoro-9-oxo-9H-acridin-10-yl)-hexanoic Acid	n.a.
6-(2-Methoxy-9-oxo-9H-acridin-10-yl)-hexanoic Acid	n.a.
6-(2-Methyl-9-oxo-9H-acridin-10-yl)-hexanoic Acid	n.a.
O-(N-Succinimidyl)-6-(9-oxo-9H-acridin-10-yl)-hexanoate	n.a.
O-(N-Succinimidyl)-6-(2-acetamido-9-oxo-9H-acridin-10-yl)-hexanoate	n.a.
N-(Maleimido)-ethyl-6-(9-oxo-9Hacridin-10-yl)-hexanamide	n.a.
N-(aminoethyl)-maleimide hydrochloride	134272-64-3
7,14-Dioxo-5,7,12,14-tetrahydroquino[2,3-b]acridine-2,4,9,11-tetrasulfonic Acid	n.a.
6-[2,9-Dibromo-12-(5-carboxy-pentyl)-7,14-dioxo-7,14-dihydro-12H-quino[2,3-b]acridin-5-yl]-hexanoic Acid	n.a.
6-(12-Ethyl-7,14-dioxo-2,9-disulfo-7,14-dihydro-12H-quino[2,3-b]acridin-5-yl)-hexanoic Acid	n.a.
O-(N-Succinimidyl-6-(12-ethyl-7,14-dioxo-2,9-disulfo-7,14-dihydro-12H - quino[2,3-b]acridin-5-yl)-hexanoate	n.a.
Y2SiO5	12027-88-2
Y2SiO5:Pr3+	n.a.
Y3Al5O12:Er3+	n.a.
Y3Al5O12	12005-21-9
PTMSDPA (poly[1-phenyl-2-[p-(trimethylsilyl)phenyl]acetylene])	n.a.
Fe(II)O	1345-25-1
ZnO	1314-13-2
ZnFe2O4	12063-19-3
Fe2O3	1309-37-1
Fe3O4	1317-61-9
Graphene Oxid	n.a.
Graphene Quantum Dots	7440-44-0
	#N/A
	#N/A
	#N/A
	#N/A
	#N/A
	#N/A
	#N/A
	#N/A
	#N/A
	#N/A
	#N/A
	#N/A
	#N/A
	#N/A
